# Supplementary material for: A user-friendly, open-source tool to project impact and cost of diagnostic tests for tuberculosis
Source: eLife. 2014 Jun 4;3:e02565. doi: 10.7554/eLife.02565 (PMC4082287; doi:10.7554/eLife.02565)
Supplement: Supplementary file 1. — Model code DOI: http://dx.doi.org/10.7554/eLife.02565.009 [file elife02565s001.py]

#############################################################
# "TB Diagnostic Selection" Model
# David Dowdy, Jason Andrews, Peter Dodd, Robert Gilman
#############################################################

#############################################################
# 1. MODEL DESCRIPTION
#############################################################
# This model has the following compartments (see appendix):
# 0. uninfected
# 1-3. latently infected, DS/INH/MDR
# 4-6. "early active", DS/INH/MDR - lasts 9 mos
# 7-12. active, seeking dx:
#       7-8: DS, smear-pos/smear-neg
#       9-10: INH, smear-pos/smear-neg
#       11-12: MDR, smear-pos/smear-neg
# 13-18. active, dx in progress, same categories as 7-12
# 19-24. active, on inappropriate tx, same categories as 7-12
# 25-49. same as above, only HIV-infected
# 50-99. same as all the above, previously treated for TB
############################################################


############################################################
# 2. IMPORT PACKAGES
############################################################
import numpy as np
import scipy as sp
from scipy.integrate import odeint
from scipy.optimize import fsolve
############################################################


###############################################################
# 3. DEFINE PARAMETERS
###############################################################

# ask for user inputs:
print "Intervention options:"
print "0 = baseline"
print "1 = culture if previously treated"
print "2 = Xpert for all"
print "3 = MODS/TLA"
print "4 = same-day smear"
print "5 = same-day Xpert"
print "6 = Xpert for smear-positive only"
print "7 = Xpert for HIV-positive only"
print "8 = Xpert with culture DST confirmation"
print "9 = all"
intopt = 0
try:
    int_select = float(raw_input("Intervention number:"))
except:
    print "Using 0"
    int_select = 0
while int_select>=10 or int_select<0:
    print "Please enter a number between 0 and 10"
    int_select = float(raw_input("Intervention:"))
try:
    target_inc = float(raw_input("Target TB incidence, per 100,000 (baseline 250):"))
except:
    print "Using 250"
    target_inc = 250.
while target_inc>=10000 or target_inc<=0:
    print "Please enter a number between 0 and 10,000 (per 100,000)"
    target_inc = float(raw_input(" "))
try:    
    target_mdr = float(raw_input("Target MDR-TB prev among new cases, % (baseline 3.7):"))/100.
except:
    print "Using 3.7%"
    target_mdr = 3.7/100
while target_mdr>=0.2 or target_mdr<0:
    print "Please enter a number between 0 and 20 (percent)"
    target_mdr = float(raw_input(" "))
try:
    target_hiv = float(raw_input("Target adult HIV prev, % (baseline 0.83):"))
except:
    print "Using 0.83%"
    target_hiv = 0.83
while target_hiv>=50 or target_hiv<0:
    print "Please enter a number between 0 and 50 (percent)"
    target_hiv = float(raw_input(" "))


print "Costs (please include ALL costs, including labor, infrastructure, supplies, etc.), in USD:"

try:
    drug1_cost = float(raw_input("Cost to treat 1 pt w/ 1st-line drugs: $"))
except:
    print "Using $500"
    drug1_cost = 500.

try:
    drug2_cost = float(raw_input("Cost to treat 1 pt w/ retreatment/cat 2 regimen: $"))
except:
    print "Using $1000"
    drug2_cost = 1000.

try:
    drug3_cost = float(raw_input("Cost to treat 1 pt w/ MDR-TB/2nd-line drugs: $"))
except:
    print "Using $5000"
    drug3_cost = 5000.

try:
    outpt_cost = float(raw_input("Cost of one outpatient visit: $"))
except:
    print "Using $10"
    outpt_cost = 10.

try:
    sm_cost = float(raw_input("Full sputum smear evaluation: $"))
except:
    print "Using $2"
    sm_cost = 2.

try:
    sd_cost = float(raw_input("Full sputum smear evaluation, including extra costs for same day eval: $"))-sm_cost
except:
    print "Using $10"
    sd_cost = 10.-sm_cost

try:
    gxp_cost = float(raw_input("Single Xpert MTB/RIF test: $"))
except:
    print "Using $15"
    gxp_cost = 15.

try:
    sdgxp_cost = float(raw_input("Single Xpert MTB/RIF, including extra costs for same day eval: $"))-gxp_cost
except:
    print "Using $30"
    sdgxp_cost = 30.-gxp_cost

try:
    cx_cost = float(raw_input("Single automated liquid-media culture, no DST: $"))
except:
    print "Using $20"
    cx_cost = 20.

try:
    dst_cost = float(raw_input("Single automated liquid-media culture, with DST: $"))-cx_cost
except:
    print "Using $40"
    dst_cost = 40-cx_cost

try:
    mods_cost = float(raw_input("Single microcolony-based culture (MODS, TLA): $"))
except:
    print "Using $5"
    mods_cost = 5.


# In low-incidence scenario, fit initially to target incidence of 50:
target_inc2 = target_inc 
if target_inc2<50:
    target_inc=50.

# Parameters that will later be fit to user inputs above.
# The actual values inputted here are NOT used by the program.
beta_s = 8.0             # transmission rate
fit_m = 0.707            # relative fitness of MDR-TB
fit_i = 1.-(1.-fit_m)*0.25 # relative fitness of INHr-TB
hiv_inc = 0.00064        # HIV incidence

# quantities that will be needed for later calculation.
force = 0.               # force of infection, initiate at zero
tb_num = 100.            # number of compartments = 100
mortv = np.zeros(tb_num) # mortality vector (to maintain stable pop)

# Keep the population size at 100,000 for understanding of results.
pop_size = 100000.       # population size = 100,000 (for std rates)

###################################################################################
### The following parameters can all be modified according to user preferences: ###
###################################################################################

# in emerging-MDR scenario, change "target_mdr" below to the desired
# MDR prevalence among new cases at the END of 5 years
#   (input value will define the prevalence at the beginning of 5 years)
# INPUT AS A PROPORTION (e.g., 0.1 = 10% prevalence)
# Thus, for example, if you want a scenario that goes from MDR prevalence
#   of 4.0% to 6.0% over 5 years, input "4.0" when asked in the interface,
#   and change the line below to read, "target_mdr2 = 0.06".
target_mdr2 = target_mdr

react = 0.0005           # HIV-negative reactivation rate
react_h = 0.05           # HIV-positive reactivation rate
relbeta_sn = 0.22        # relative infectiousness of smear-neg TB, incl extrapulm
rapid = 0.14             # proportion of infections w/ primary progression
rapid_h = 0.47           # primary progression proportion, HIV+
prot = 0.79              # reduction in rate of reinfection if LTBI & HIV-neg
cure_sn = 0.267          # "self-cure" rate, smear-neg (20% CFR at 3 yrs)
cure_sp = 0.1            # self-cure rate, smear-pos (70% CFR at 3 yrs)
mort = 1.0/55.           # background mortality (life exp = 70)
mort_h = 0.05            # mortality/prevalence of HIV
mort_sn = 0.0667         # mortality rate, smear-negative, 20% CFR at 3 yrs
mort_sp = 0.233          # mortality rate, smear-positive, 70% CFR at 3 yrs
mort_tbh = 1.0           # assume 1-year duration of TB before uniform death if HIV+
prop_inf = 0.63          # proportion of incident cases that are smear-pos
prop_inf_h = 0.50        # proportion smear-pos if HIV-pos

fail_s = 0.04            # probability of failure or relapse, DS-TB
fail_rt = fail_s         # probability of failure or relapse, retreatment DS-TB
fail_i1 = 0.21           # prob of failure or relapse, INHr treated with 1st-line
fail_i2 = 0.16           # prob of failure or relapse, INHr treated with streptomycin
fail_m1 = 0.50           # prob of failure or relapse, MDR-TB treated with 1st-line
fail_m2 = 28./93.        # prob of failure or relapse, MDR-TB treated w/ 2nd-line
predx_dur = 0.75         # duration of infectiousness before seeking care, HIV-
predx_dur_h = 1./12      # duration of infectiousness before seeking care, HIV+
acq_s = 0.003/fail_s     # proportion of failed treatments acquiring resistance, DS-TB
acq_mdr = 0.33           # proportion of acq resi among DS-TB that is MDR (vs. INH-mono)
acq_i1 = 0.045/fail_i1   # proportion of failed treatments acquiring resistance, INHr tx w/ 1st-line
acq_i2 = 0.017/fail_i2   # proportion of failed treatments acquiring resistance, INHr tx w/ 2nd-line
defvfail_s = 6./7.       # proportion of inappropriate tx's that are default (vs. failure), DS-TB
defvfail_i = 2./3.       # proportion of inapp tx's that are default, INHr
defvfail_m = 11./25.     # proportion of inapp tx's that are default, MDR

dx_rate = 5.             # diagnostic rate: 5 diagnostic attempts per year
ltfu = 0.15              # 15% initial default proportion, smear/GXP
ltfu_cx = 0.25           # 25% initial default proportion, culture
emp_tx = 0.25            # 25% of pts treated empirically
cx_sens = 0.85           # Sensitivity of single culture
gxp_sens = 0.72          # Sensitivity of single GXP
sm_spec = 0.98           # specificity of smear
cx_spec = 0.98           # specificity of culture
gxp_spec = 0.98          # specificity of GXP
cxr_sens = 0.98          # sensitivity of MODS for RIF resistance
cxi_sens = cxr_sens      # sensitivity of MODS for INH resistance
cxr_spec = 0.994         # specificity of MODS for RIF
cxi_spec = 0.958         # specificity of MODS for INH
gxr_sens = 0.944         # sensitivity of GXP for RIF
gxr_spec = 0.983         # specificity of GXP for RIF
t_smgxp = 7.0/365        # delay from smear/GXP result to tx: 7 days
t_cx = 30.0/365          # delay from culture result to tx: 30 days
t_cxr = 30.0/365         # time to culture-based DST is the same (30 days)

dur_fail = 6.            # number of months until failing cases are re-evaluated
prop_cough = 0.01        # proportion of people w/ non-TB cough eval'd per yr

##################################
### End modifiable parameters. ###
##################################


##########################################################
# 4. DEFINE INITIAL POPULATION
##########################################################
# The values in each of the initial compartments were manually determined
#   to provide a reasonable starting population -- needed for the equation solver to
#   converge on appropriate roots later.

I = np.zeros(100)           # initial population vector
inc_fact = target_inc/100.  # factor based on inputted incidence
lat_prob = 0.5*inc_fact/(1+0.5*inc_fact) # odds of latency relate to this

mdr_prob = target_mdr
inh_prob = target_mdr*2.3

hiv_prob = target_hiv*0.01
retx_prob = 0.2

# I[0] through I[99] are the initial "guesses" at each compartment size.
I[1] = 68900*lat_prob*(1-inh_prob-mdr_prob)*(1-hiv_prob)
I[2] = 100103*lat_prob*(inh_prob)*(1-hiv_prob)
I[3] = 72300*lat_prob*(mdr_prob)*(1-hiv_prob)
I[4:7] = I[1:4]*0.0026    
smpos = np.array([7,9,11])
smneg = np.array([8,10,12])
I[smpos]=I[1:4]*0.00046
I[smneg]=I[1:4]*0.00089
I[smpos+6] = I[1:4]*0.00003
I[smneg+6] = I[1:4]*0.000015
I[19]=I[1]*0.000035
I[20]=I[1]*0.000019
I[21]=I[2]*0.00017
I[22]=I[2]*0.0001
I[23]=I[3]*0.0006
I[24]=I[3]*0.0003
I[25] = 103000*(1-lat_prob+inh_prob+mdr_prob)*hiv_prob
I[26:29] = I[1:4]* hiv_prob*0.97/((1-hiv_prob)*0.996)*0.7
I[29:32] = I[26:29]*0.0053
I[smpos+25] = I[26:29]*0.00576
I[smneg+25] = I[26:29]*0.0135
I[smpos+31] = I[26:29]*0.00035
I[smneg+31] = I[26:29]*0.00025
I[19+25]=I[1+25]*0.0003
I[20+25]=I[1+25]*0.0002
I[21+25]=I[2+25]*0.0015
I[22+25]=I[2+25]*0.001
I[23+25]=I[3+25]*0.0052
I[24+25]=I[3+25]*0.0034
I[50] = (1-lat_prob)*(prop_cough)*(1-hiv_prob)*100000.
I[51:54] = I[1:4]* retx_prob/(1.-retx_prob)*0.7
I[54:57] = I[51:54]*0.00064
I[57] = I[51]*0.00018
I[58] = I[51]*0.00034
I[59] = I[52]*0.00042
I[60] = I[52]*0.00077
I[61] = I[53]*0.0011
I[62] = I[53]*0.002
I[63] = I[51]*0.000015
I[64] = I[51]*0.000008
I[65] = I[52]*0.00003
I[66] = I[52]*0.000015
I[67] = I[53]*0.00012
I[68] = I[53]*0.000023
I[19+50]=I[1+50]*0.000015
I[20+50]=I[1+50]*0.000008
I[21+50]=I[2+50]*0.0002
I[22+50]=I[2+50]*0.0001
I[23+50]=I[3+50]*0.0021
I[24+50]=I[3+50]*0.0012
I[75] = (1-lat_prob)*(prop_cough)*(hiv_prob)*100000.
I[76:79] = I[26:29]* retx_prob/(1.-retx_prob)/0.7/0.7
I[79:82] = I[76:79]*0.0043
I[82] = I[76]*0.0048
I[83] = I[76]*0.011
I[84] = I[77]*0.0055
I[85] = I[77]*0.012
I[86] = I[78]*0.0075
I[87] = I[78]*0.015
I[88] = I[76]*0.00038
I[89] = I[76]*0.00025
I[90] = I[77]*0.00039
I[91] = I[77]*0.00024
I[92] = I[78]*0.0008
I[93] = I[78]*0.00018
I[94]=I[76]*0.00025
I[95]=I[76]*0.00016
I[96]=I[77]*0.0014
I[97]=I[77]*0.00086
I[98]=I[78]*0.0081
I[99]=I[78]*0.0052

I[0] = 100000.-np.sum(I[:])
##########################################################
# 5. DEFINE CALCULATION ROUTINES
##########################################################

# This function encodes the decision tree.
# It takes every combination of:
# intervention, smear/infectious status, HIV status, drug resistance status, and new/retreatment status,
#
# and then calculates:
# 0. Rate of successful treatment (dx rate * prob of successful tx)
# 1. Delay from sending diagnostic test to initiation of treatment
# 2. Rate of treatment that will fail (dx rate * prob of unsuccessful tx)
# 3. Cost of diagnosis
# 4. Cost of treatment if successful
# 5. Cost of treatment if unsuccessful

def txrate(interv,smear,dr,retx,hiv):
    tx = 0.
    tx_inapp = 0.
    delay = 1.
    cost_dx = 0.
    cost_tx = 0.
    cost_inapp = 0.
    # smear, with culture for retreatment smear-positives only
    if interv==0 or (interv==7 and hiv==0):
        if smear==0:
            if dr==0:
                if retx==0:
                    p_1st = emp_tx          # prob of 1st-line tx
                    p_1suc = (1-fail_s)     # prob 1st-line is successful
                    d_1st = t_smgxp         # time before 1st-line tx is started
                    c_1st = drug1_cost      # cost of 1st-line
                    p_2nd = 0               # prob 2nd-line tx
                    p_2suc = (1-fail_s)     # prob 2nd-line is successful
                    d_2nd = t_cxr           # time before 2nd-line is started
                    c_2nd = drug3_cost      # cost of 2nd-line
                    delay = 1/(d_1st + (d_2nd-d_1st)*p_2nd*(p_2suc-p_1suc)/(p_1st*p_1suc+p_2nd*p_2suc))
                    cost_dx = sm_cost + outpt_cost
                if retx==1:
                    p_1st = emp_tx          # prob of 1st-line tx
                    p_1suc = (1-fail_rt)     # prob 1st-line is successful
                    d_1st = t_smgxp         # time before 1st-line tx is started
                    c_1st = drug2_cost      # cost of 1st-line
                    p_2nd = 0               # prob 2nd-line tx
                    p_2suc = (1-fail_rt)     # prob 2nd-line is successful
                    d_2nd = t_cxr           # time before 2nd-line is started
                    c_2nd = drug3_cost      # cost of 2nd-line
                    delay = 1/(d_1st + (d_2nd-d_1st)*p_2nd*(p_2suc-p_1suc)/(p_1st*p_1suc+p_2nd*p_2suc))
                    cost_dx = sm_cost + outpt_cost
            if dr==1:
                if retx==0:
                    p_1st = emp_tx          # prob of 1st-line tx
                    p_1suc = (1-fail_i1)     # prob 1st-line is successful
                    d_1st = t_smgxp         # time before 1st-line tx is started
                    c_1st = drug1_cost      # cost of 1st-line
                    p_2nd = 0               # prob 2nd-line tx
                    p_2suc = (1-fail_i2)     # prob 2nd-line is successful
                    d_2nd = t_cxr           # time before 2nd-line is started
                    c_2nd = drug3_cost      # cost of 2nd-line
                    delay = 1/(d_1st + (d_2nd-d_1st)*p_2nd*(p_2suc-p_1suc)/(p_1st*p_1suc+p_2nd*p_2suc))
                    cost_dx = sm_cost + outpt_cost
                if retx==1:                    
                    p_1st = emp_tx          # prob of 1st-line tx
                    p_1suc = (1-fail_i2)     # prob 1st-line is successful
                    d_1st = t_smgxp         # time before 1st-line tx is started
                    c_1st = drug2_cost      # cost of 1st-line
                    p_2nd = 0               # prob 2nd-line tx
                    p_2suc = (1-fail_i2)     # prob 2nd-line is successful
                    d_2nd = t_cxr           # time before 2nd-line is started
                    c_2nd = drug3_cost      # cost of 2nd-line
                    delay = 1/(d_1st + (d_2nd-d_1st)*p_2nd*(p_2suc-p_1suc)/(p_1st*p_1suc+p_2nd*p_2suc))
                    cost_dx = sm_cost + outpt_cost
            if dr==2:
                if retx==0:
                    p_1st = emp_tx          # prob of 1st-line tx
                    p_1suc = (1-fail_m1)     # prob 1st-line is successful
                    d_1st = t_smgxp         # time before 1st-line tx is started
                    c_1st = drug1_cost      # cost of 1st-line
                    p_2nd = 0               # prob 2nd-line tx
                    p_2suc = (1-fail_m2)     # prob 2nd-line is successful
                    d_2nd = t_cxr           # time before 2nd-line is started
                    c_2nd = drug3_cost      # cost of 2nd-line
                    delay = 1/(d_1st + (d_2nd-d_1st)*p_2nd*(p_2suc-p_1suc)/(p_1st*p_1suc+p_2nd*p_2suc))
                    cost_dx = sm_cost + outpt_cost
                if retx==1:
                    p_1st = emp_tx          # prob of 1st-line tx
                    p_1suc = (1-fail_m1)     # prob 1st-line is successful
                    d_1st = t_smgxp         # time before 1st-line tx is started
                    c_1st = drug2_cost      # cost of 1st-line
                    p_2nd = 0               # prob 2nd-line tx
                    p_2suc = (1-fail_m2)     # prob 2nd-line is successful
                    d_2nd = t_cxr           # time before 2nd-line is started
                    c_2nd = drug3_cost      # cost of 2nd-line
                    delay = 1/(d_1st + (d_2nd-d_1st)*p_2nd*(p_2suc-p_1suc)/(p_1st*p_1suc+p_2nd*p_2suc))
                    cost_dx = sm_cost + outpt_cost
        if smear==1:
            if dr==0:
                if retx==0:
                    p_1st = (1-ltfu)+ltfu*emp_tx          # prob of 1st-line tx
                    p_1suc = (1-fail_s)     # prob 1st-line is successful
                    d_1st = t_smgxp         # time before 1st-line tx is started
                    c_1st = drug1_cost      # cost of 1st-line
                    p_2nd = 0               # prob 2nd-line tx
                    p_2suc = (1-fail_s)     # prob 2nd-line is successful
                    d_2nd = t_cxr           # time before 2nd-line is started
                    c_2nd = drug3_cost      # cost of 2nd-line
                    delay = 1/(d_1st + (d_2nd-d_1st)*p_2nd*(p_2suc-p_1suc)/(p_1st*p_1suc+p_2nd*p_2suc))
                    cost_dx = sm_cost + outpt_cost
                if retx==1:
                    p_1st = (1-ltfu)*cxr_spec+ltfu*emp_tx          # prob of 1st-line tx
                    p_1suc = (1-fail_rt)     # prob 1st-line is successful
                    d_1st = t_smgxp         # time before 1st-line tx is started
                    c_1st = drug2_cost      # cost of 1st-line
                    p_2nd = (1-ltfu)*(1-cxr_spec)               # prob 2nd-line tx
                    p_2suc = (1-fail_rt)     # prob 2nd-line is successful
                    d_2nd = t_cxr           # time before 2nd-line is started
                    c_2nd = drug3_cost      # cost of 2nd-line
                    delay = 1/(d_1st + (d_2nd-d_1st)*p_2nd*(p_2suc-p_1suc)/(p_1st*p_1suc+p_2nd*p_2suc))
                    cost_dx = sm_cost + cx_cost + outpt_cost + dst_cost
            if dr==1:
                if retx==0:
                    p_1st = (1-ltfu)+ltfu*emp_tx          # prob of 1st-line tx
                    p_1suc = (1-fail_i1)     # prob 1st-line is successful
                    d_1st = t_smgxp         # time before 1st-line tx is started
                    c_1st = drug1_cost      # cost of 1st-line
                    p_2nd = 0               # prob 2nd-line tx
                    p_2suc = (1-fail_i2)     # prob 2nd-line is successful
                    d_2nd = t_cxr           # time before 2nd-line is started
                    c_2nd = drug3_cost      # cost of 2nd-line
                    delay = 1/(d_1st + (d_2nd-d_1st)*p_2nd*(p_2suc-p_1suc)/(p_1st*p_1suc+p_2nd*p_2suc))
                    cost_dx = sm_cost + outpt_cost
                if retx==1:
                    p_1st = (1-ltfu)*cxr_spec+ltfu*emp_tx          # prob of 1st-line tx
                    p_1suc = (1-fail_i2)     # prob 1st-line is successful
                    d_1st = t_smgxp         # time before 1st-line tx is started
                    c_1st = drug2_cost      # cost of 1st-line
                    p_2nd = (1-ltfu)*(1-cxr_spec)               # prob 2nd-line tx
                    p_2suc = (1-fail_i2)     # prob 2nd-line is successful
                    d_2nd = t_cxr           # time before 2nd-line is started
                    c_2nd = drug3_cost      # cost of 2nd-line
                    delay = 1/(d_1st + (d_2nd-d_1st)*p_2nd*(p_2suc-p_1suc)/(p_1st*p_1suc+p_2nd*p_2suc))
                    cost_dx = sm_cost + cx_cost + outpt_cost + dst_cost
            if dr==2:
                if retx==0:
                    p_1st = (1-ltfu)+ltfu*emp_tx          # prob of 1st-line tx
                    p_1suc = (1-fail_m1)     # prob 1st-line is successful
                    d_1st = t_smgxp         # time before 1st-line tx is started
                    c_1st = drug1_cost      # cost of 1st-line
                    p_2nd = 0               # prob 2nd-line tx
                    p_2suc = (1-fail_m2)     # prob 2nd-line is successful
                    d_2nd = t_cxr           # time before 2nd-line is started
                    c_2nd = drug3_cost      # cost of 2nd-line
                    delay = 1/(d_1st + (d_2nd-d_1st)*p_2nd*(p_2suc-p_1suc))
                    cost_dx = sm_cost + outpt_cost
                if retx==1:
                    p_1st = (1-ltfu)*(1-cxr_sens)+ltfu*emp_tx          # prob of 1st-line tx
                    p_1suc = (1-fail_m1)     # prob 1st-line is successful
                    d_1st = t_smgxp         # time before 1st-line tx is started
                    c_1st = drug2_cost      # cost of 1st-line
                    p_2nd = (1-ltfu)*cxr_sens               # prob 2nd-line tx
                    p_2suc = (1-fail_m2)     # prob 2nd-line is successful
                    d_2nd = t_cxr           # time before 2nd-line is started
                    c_2nd = drug3_cost      # cost of 2nd-line
                    delay = 1/(d_1st + (d_2nd-d_1st)*p_2nd*(p_2suc-p_1suc)/(p_1st*p_1suc+p_2nd*p_2suc))
                    cost_dx = sm_cost + cx_cost + outpt_cost + dst_cost

    # smear, with automatic culture for retreatment suspects
    if interv==1:
        if smear==0:
            if dr==0:
                if retx==0:
                    p_1st = emp_tx          # prob of 1st-line tx
                    p_1suc = (1-fail_s)     # prob 1st-line is successful
                    d_1st = t_smgxp         # time before 1st-line tx is started
                    c_1st = drug1_cost      # cost of 1st-line
                    p_2nd = 0               # prob 2nd-line tx
                    p_2suc = (1-fail_s)     # prob 2nd-line is successful
                    d_2nd = t_cxr           # time before 2nd-line is started
                    c_2nd = drug3_cost      # cost of 2nd-line
                    delay = 1/(d_1st + (d_2nd-d_1st)*p_2nd*(p_2suc-p_1suc)/(p_1st*p_1suc+p_2nd*p_2suc))
                    cost_dx = sm_cost + outpt_cost
                if retx==1:
                    p_1st = (1-ltfu_cx)*cx_sens*cxr_spec+emp_tx*(ltfu_cx+(1-ltfu_cx)*(1-cx_sens)) # prob of 1st-line tx
                    p_1suc = (1-fail_rt)     # prob 1st-line is successful
                    d_1st = (t_smgxp*emp_tx+t_cx*(1-emp_tx)*cx_sens*(1-ltfu_cx))/ \
                            (emp_tx + (1-emp_tx)*cx_sens*(1-ltfu_cx))        # time before 1st-line tx is started
                    c_1st = drug2_cost      # cost of 1st-line
                    p_2nd = (1-ltfu_cx)*cx_sens*(1-cxr_spec)               # prob 2nd-line tx
                    p_2suc = (1-fail_rt)     # prob 2nd-line is successful
                    d_2nd = t_cxr           # time before 2nd-line is started
                    c_2nd = drug3_cost      # cost of 2nd-line
                    delay = 1/(d_1st + (d_2nd-d_1st)*p_2nd*(p_2suc-p_1suc)/(p_1st*p_1suc+p_2nd*p_2suc))
                    cost_dx = sm_cost + cx_cost + outpt_cost + cx_sens*dst_cost
            if dr==1:
                if retx==0:
                    p_1st = emp_tx          # prob of 1st-line tx
                    p_1suc = (1-fail_i1)     # prob 1st-line is successful
                    d_1st = t_smgxp         # time before 1st-line tx is started
                    c_1st = drug1_cost      # cost of 1st-line
                    p_2nd = 0               # prob 2nd-line tx
                    p_2suc = (1-fail_i2)     # prob 2nd-line is successful
                    d_2nd = t_cxr           # time before 2nd-line is started
                    c_2nd = drug3_cost      # cost of 2nd-line
                    delay = 1/(d_1st + (d_2nd-d_1st)*p_2nd*(p_2suc-p_1suc)/(p_1st*p_1suc+p_2nd*p_2suc))
                    cost_dx = sm_cost + outpt_cost
                if retx==1:
                    p_1st = (1-ltfu_cx)*cx_sens*cxr_spec+emp_tx*(ltfu_cx+(1-ltfu_cx)*(1-cx_sens)) # prob of 1st-line tx
                    p_1suc = (1-fail_i2)     # prob 1st-line is successful
                    d_1st = (t_smgxp*emp_tx+t_cx*(1-emp_tx)*cx_sens*(1-ltfu_cx))/ \
                            (emp_tx + (1-emp_tx)*cx_sens*(1-ltfu_cx))        # time before 1st-line tx is started
                    c_1st = drug2_cost      # cost of 1st-line
                    p_2nd = (1-ltfu_cx)*cx_sens*(1-cxr_spec)               # prob 2nd-line tx
                    p_2suc = (1-fail_i2)     # prob 2nd-line is successful
                    d_2nd = t_cxr           # time before 2nd-line is started
                    c_2nd = drug3_cost      # cost of 2nd-line
                    delay = 1/(d_1st + (d_2nd-d_1st)*p_2nd*(p_2suc-p_1suc)/(p_1st*p_1suc+p_2nd*p_2suc))
                    cost_dx = sm_cost + cx_cost + outpt_cost + cx_sens*dst_cost
            if dr==2:
                if retx==0:
                    p_1st = emp_tx          # prob of 1st-line tx
                    p_1suc = (1-fail_m1)     # prob 1st-line is successful
                    d_1st = t_smgxp         # time before 1st-line tx is started
                    c_1st = drug1_cost      # cost of 1st-line
                    p_2nd = 0               # prob 2nd-line tx
                    p_2suc = (1-fail_m2)     # prob 2nd-line is successful
                    d_2nd = t_cxr           # time before 2nd-line is started
                    c_2nd = drug3_cost      # cost of 2nd-line
                    delay = 1/(d_1st + (d_2nd-d_1st)*p_2nd*(p_2suc-p_1suc)/(p_1st*p_1suc+p_2nd*p_2suc))
                    cost_dx = sm_cost + outpt_cost
                if retx==1:
                    p_1st = (1-ltfu_cx)*cx_sens*(1-cxr_sens)+emp_tx*(ltfu_cx+(1-ltfu_cx)*(1-cx_sens)) # prob of 1st-line tx
                    p_1suc = (1-fail_m1)     # prob 1st-line is successful
                    d_1st = (t_smgxp*emp_tx+t_cx*(1-emp_tx)*cx_sens*(1-ltfu_cx))/ \
                            (emp_tx + (1-emp_tx)*cx_sens*(1-ltfu_cx))        # time before 1st-line tx is started
                    c_1st = drug2_cost      # cost of 1st-line
                    p_2nd = (1-ltfu_cx)*cx_sens*(cxr_sens)               # prob 2nd-line tx
                    p_2suc = (1-fail_m2)     # prob 2nd-line is successful
                    d_2nd = t_cxr           # time before 2nd-line is started
                    c_2nd = drug3_cost      # cost of 2nd-line
                    delay = 1/(d_1st + (d_2nd-d_1st)*p_2nd*(p_2suc-p_1suc)/(p_1st*p_1suc+p_2nd*p_2suc))
                    cost_dx = sm_cost + cx_cost + outpt_cost + cx_sens*dst_cost
        if smear==1:
            if dr==0:
                if retx==0:
                    p_1st = (1-ltfu)+ltfu*emp_tx          # prob of 1st-line tx
                    p_1suc = (1-fail_s)     # prob 1st-line is successful
                    d_1st = t_smgxp         # time before 1st-line tx is started
                    c_1st = drug1_cost      # cost of 1st-line
                    p_2nd = 0               # prob 2nd-line tx
                    p_2suc = (1-fail_s)     # prob 2nd-line is successful
                    d_2nd = t_cxr           # time before 2nd-line is started
                    c_2nd = drug3_cost      # cost of 2nd-line
                    delay = 1/(d_1st + (d_2nd-d_1st)*p_2nd*(p_2suc-p_1suc)/(p_1st*p_1suc+p_2nd*p_2suc))
                    cost_dx = sm_cost + outpt_cost
                if retx==1:
                    p_1st = (1-ltfu)*cxr_spec+ltfu*emp_tx          # prob of 1st-line tx
                    p_1suc = (1-fail_rt)     # prob 1st-line is successful
                    d_1st = t_smgxp         # time before 1st-line tx is started
                    c_1st = drug2_cost      # cost of 1st-line
                    p_2nd = (1-ltfu)*(1-cxr_spec)               # prob 2nd-line tx
                    p_2suc = (1-fail_rt)     # prob 2nd-line is successful
                    d_2nd = t_cxr           # time before 2nd-line is started
                    c_2nd = drug3_cost      # cost of 2nd-line
                    delay = 1/(d_1st + (d_2nd-d_1st)*p_2nd*(p_2suc-p_1suc)/(p_1st*p_1suc+p_2nd*p_2suc))
                    cost_dx = sm_cost + cx_cost + outpt_cost + dst_cost
            if dr==1:
                if retx==0:
                    p_1st = (1-ltfu)+ltfu*emp_tx          # prob of 1st-line tx
                    p_1suc = (1-fail_i1)     # prob 1st-line is successful
                    d_1st = t_smgxp         # time before 1st-line tx is started
                    c_1st = drug1_cost      # cost of 1st-line
                    p_2nd = 0               # prob 2nd-line tx
                    p_2suc = (1-fail_i2)     # prob 2nd-line is successful
                    d_2nd = t_cxr           # time before 2nd-line is started
                    c_2nd = drug3_cost      # cost of 2nd-line
                    delay = 1/(d_1st + (d_2nd-d_1st)*p_2nd*(p_2suc-p_1suc)/(p_1st*p_1suc+p_2nd*p_2suc))
                    cost_dx = sm_cost + outpt_cost
                if retx==1:
                    p_1st = (1-ltfu)*cxr_spec+ltfu*emp_tx          # prob of 1st-line tx
                    p_1suc = (1-fail_i2)     # prob 1st-line is successful
                    d_1st = t_smgxp         # time before 1st-line tx is started
                    c_1st = drug2_cost      # cost of 1st-line
                    p_2nd = (1-ltfu)*(1-cxr_spec)               # prob 2nd-line tx
                    p_2suc = (1-fail_i2)     # prob 2nd-line is successful
                    d_2nd = t_cxr           # time before 2nd-line is started
                    c_2nd = drug3_cost      # cost of 2nd-line
                    delay = 1/(d_1st + (d_2nd-d_1st)*p_2nd*(p_2suc-p_1suc)/(p_1st*p_1suc+p_2nd*p_2suc))
                    cost_dx = sm_cost + cx_cost + outpt_cost + dst_cost
            if dr==2:
                if retx==0:
                    p_1st = (1-ltfu)+ltfu*emp_tx          # prob of 1st-line tx
                    p_1suc = (1-fail_m1)     # prob 1st-line is successful
                    d_1st = t_smgxp         # time before 1st-line tx is started
                    c_1st = drug1_cost      # cost of 1st-line
                    p_2nd = 0               # prob 2nd-line tx
                    p_2suc = (1-fail_m2)     # prob 2nd-line is successful
                    d_2nd = t_cxr           # time before 2nd-line is started
                    c_2nd = drug3_cost      # cost of 2nd-line
                    delay = 1/(d_1st + (d_2nd-d_1st)*p_2nd*(p_2suc-p_1suc))
                    cost_dx = sm_cost + outpt_cost
                if retx==1:
                    p_1st = (1-ltfu)*(1-cxr_sens)+ltfu*emp_tx          # prob of 1st-line tx
                    p_1suc = (1-fail_m1)     # prob 1st-line is successful
                    d_1st = t_smgxp         # time before 1st-line tx is started
                    c_1st = drug2_cost      # cost of 1st-line
                    p_2nd = (1-ltfu)*cxr_sens               # prob 2nd-line tx
                    p_2suc = (1-fail_m2)     # prob 2nd-line is successful
                    d_2nd = t_cxr           # time before 2nd-line is started
                    c_2nd = drug3_cost      # cost of 2nd-line
                    delay = 1/(d_1st + (d_2nd-d_1st)*p_2nd*(p_2suc-p_1suc)/(p_1st*p_1suc+p_2nd*p_2suc))
                    cost_dx = sm_cost + cx_cost + outpt_cost + dst_cost

    # GXP
    if interv==2 or (interv==7 and hiv==1):
        if smear==0:
            if dr==0:
                if retx==0:
                    p_1st = (1-ltfu)*gxp_sens*gxr_spec + (ltfu+(1-ltfu)*(1-gxp_sens))*emp_tx         # prob of 1st-line tx
                    p_1suc = (1-fail_s)     # prob 1st-line is successful
                    d_1st = t_smgxp         # time before 1st-line tx is started
                    c_1st = drug1_cost      # cost of 1st-line
                    p_2nd = (1-ltfu)*gxp_sens*(1-gxr_spec)               # prob 2nd-line tx
                    p_2suc = (1-fail_s)     # prob 2nd-line is successful
                    d_2nd = t_smgxp           # time before 2nd-line is started
                    c_2nd = drug3_cost      # cost of 2nd-line
                    delay = 1/(d_1st + (d_2nd-d_1st)*p_2nd*(p_2suc-p_1suc)/(p_1st*p_1suc+p_2nd*p_2suc))
                    cost_dx = gxp_cost + outpt_cost
                if retx==1:
                    p_1st = (1-ltfu)*gxp_sens*gxr_spec + (ltfu+(1-ltfu)*(1-gxp_sens))*emp_tx         # prob of 1st-line tx
                    p_1suc = (1-fail_rt)     # prob 1st-line is successful
                    d_1st = t_smgxp         # time before 1st-line tx is started
                    c_1st = drug2_cost      # cost of 1st-line
                    p_2nd = (1-ltfu)*gxp_sens*(1-gxr_spec)               # prob 2nd-line tx
                    p_2suc = (1-fail_rt)     # prob 2nd-line is successful
                    d_2nd = t_smgxp           # time before 2nd-line is started
                    c_2nd = drug3_cost      # cost of 2nd-line
                    delay = 1/(d_1st + (d_2nd-d_1st)*p_2nd*(p_2suc-p_1suc)/(p_1st*p_1suc+p_2nd*p_2suc))
                    cost_dx = gxp_cost + outpt_cost
            if dr==1:
                if retx==0:
                    p_1st = (1-ltfu)*gxp_sens*gxr_spec + (ltfu+(1-ltfu)*(1-gxp_sens))*emp_tx         # prob of 1st-line tx
                    p_1suc = (1-fail_i1)     # prob 1st-line is successful
                    d_1st = t_smgxp         # time before 1st-line tx is started
                    c_1st = drug1_cost      # cost of 1st-line
                    p_2nd = (1-ltfu)*gxp_sens*(1-gxr_spec)               # prob 2nd-line tx
                    p_2suc = (1-fail_i2)     # prob 2nd-line is successful
                    d_2nd = t_smgxp           # time before 2nd-line is started
                    c_2nd = drug3_cost      # cost of 2nd-line
                    delay = 1/(d_1st + (d_2nd-d_1st)*p_2nd*(p_2suc-p_1suc)/(p_1st*p_1suc+p_2nd*p_2suc))
                    cost_dx = gxp_cost + outpt_cost
                if retx==1:
                    p_1st = (1-ltfu)*gxp_sens*gxr_spec + (ltfu+(1-ltfu)*(1-gxp_sens))*emp_tx         # prob of 1st-line tx
                    p_1suc = (1-fail_i2)     # prob 1st-line is successful
                    d_1st = t_smgxp         # time before 1st-line tx is started
                    c_1st = drug2_cost      # cost of 1st-line
                    p_2nd = (1-ltfu)*gxp_sens*(1-gxr_spec)               # prob 2nd-line tx
                    p_2suc = (1-fail_i2)     # prob 2nd-line is successful
                    d_2nd = t_smgxp           # time before 2nd-line is started
                    c_2nd = drug3_cost      # cost of 2nd-line
                    delay = 1/(d_1st + (d_2nd-d_1st)*p_2nd*(p_2suc-p_1suc)/(p_1st*p_1suc+p_2nd*p_2suc))
                    cost_dx = gxp_cost + outpt_cost
            if dr==2:
                if retx==0:
                    p_1st = (1-ltfu)*gxp_sens*(1-gxr_sens) + (ltfu+(1-ltfu)*(1-gxp_sens))*emp_tx         # prob of 1st-line tx
                    p_1suc = (1-fail_m1)     # prob 1st-line is successful
                    d_1st = t_smgxp         # time before 1st-line tx is started
                    c_1st = drug1_cost      # cost of 1st-line
                    p_2nd = (1-ltfu)*gxp_sens*(gxr_sens)               # prob 2nd-line tx
                    p_2suc = (1-fail_m2)     # prob 2nd-line is successful
                    d_2nd = t_smgxp           # time before 2nd-line is started
                    c_2nd = drug3_cost      # cost of 2nd-line
                    delay = 1/(d_1st + (d_2nd-d_1st)*p_2nd*(p_2suc-p_1suc)/(p_1st*p_1suc+p_2nd*p_2suc))
                    cost_dx = gxp_cost + outpt_cost
                if retx==1:
                    p_1st = (1-ltfu)*gxp_sens*(1-gxr_sens) + (ltfu+(1-ltfu)*(1-gxp_sens))*emp_tx         # prob of 1st-line tx
                    p_1suc = (1-fail_m1)     # prob 1st-line is successful
                    d_1st = t_smgxp         # time before 1st-line tx is started
                    c_1st = drug2_cost      # cost of 1st-line
                    p_2nd = (1-ltfu)*gxp_sens*(gxr_sens)               # prob 2nd-line tx
                    p_2suc = (1-fail_m2)     # prob 2nd-line is successful
                    d_2nd = t_smgxp           # time before 2nd-line is started
                    c_2nd = drug3_cost      # cost of 2nd-line
                    delay = 1/(d_1st + (d_2nd-d_1st)*p_2nd*(p_2suc-p_1suc)/(p_1st*p_1suc+p_2nd*p_2suc))
                    cost_dx = gxp_cost + outpt_cost
        if smear==1:
            if dr==0:
                if retx==0:
                    p_1st = (1-ltfu) + ltfu*emp_tx - (1-ltfu)*(1-gxr_spec)     # prob of 1st-line tx
                    p_1suc = (1-fail_s)     # prob 1st-line is successful
                    d_1st = t_smgxp         # time before 1st-line tx is started
                    c_1st = drug1_cost      # cost of 1st-line
                    p_2nd = (1-ltfu)*(1-gxr_spec)               # prob 2nd-line tx
                    p_2suc = (1-fail_s)     # prob 2nd-line is successful
                    d_2nd = t_smgxp           # time before 2nd-line is started
                    c_2nd = drug3_cost      # cost of 2nd-line
                    delay = 1/(d_1st + (d_2nd-d_1st)*p_2nd*(p_2suc-p_1suc)/(p_1st*p_1suc+p_2nd*p_2suc))
                    cost_dx = gxp_cost + outpt_cost
                if retx==1:
                    p_1st = (1-ltfu) + ltfu*emp_tx - (1-ltfu)*(1-gxr_spec)     # prob of 1st-line tx
                    p_1suc = (1-fail_rt)     # prob 1st-line is successful
                    d_1st = t_smgxp         # time before 1st-line tx is started
                    c_1st = drug2_cost      # cost of 1st-line
                    p_2nd = (1-ltfu)*(1-gxr_spec)               # prob 2nd-line tx
                    p_2suc = (1-fail_rt)     # prob 2nd-line is successful
                    d_2nd = t_smgxp           # time before 2nd-line is started
                    c_2nd = drug3_cost      # cost of 2nd-line
                    delay = 1/(d_1st + (d_2nd-d_1st)*p_2nd*(p_2suc-p_1suc)/(p_1st*p_1suc+p_2nd*p_2suc))
                    cost_dx = gxp_cost + outpt_cost
            if dr==1:
                if retx==0:
                    p_1st = (1-ltfu) + ltfu*emp_tx - (1-ltfu)*(1-gxr_spec)     # prob of 1st-line tx
                    p_1suc = (1-fail_i1)     # prob 1st-line is successful
                    d_1st = t_smgxp         # time before 1st-line tx is started
                    c_1st = drug1_cost      # cost of 1st-line
                    p_2nd = (1-ltfu)*(1-gxr_spec)               # prob 2nd-line tx
                    p_2suc = (1-fail_i2)     # prob 2nd-line is successful
                    d_2nd = t_smgxp           # time before 2nd-line is started
                    c_2nd = drug3_cost      # cost of 2nd-line
                    delay = 1/(d_1st + (d_2nd-d_1st)*p_2nd*(p_2suc-p_1suc)/(p_1st*p_1suc+p_2nd*p_2suc))
                    cost_dx = gxp_cost + outpt_cost
                if retx==1:
                    p_1st = (1-ltfu) + ltfu*emp_tx - (1-ltfu)*(1-gxr_spec)     # prob of 1st-line tx
                    p_1suc = (1-fail_i2)     # prob 1st-line is successful
                    d_1st = t_smgxp         # time before 1st-line tx is started
                    c_1st = drug2_cost      # cost of 1st-line
                    p_2nd = (1-ltfu)*(1-gxr_spec)               # prob 2nd-line tx
                    p_2suc = (1-fail_i2)     # prob 2nd-line is successful
                    d_2nd = t_smgxp           # time before 2nd-line is started
                    c_2nd = drug3_cost      # cost of 2nd-line
                    delay = 1/(d_1st + (d_2nd-d_1st)*p_2nd*(p_2suc-p_1suc)/(p_1st*p_1suc+p_2nd*p_2suc))
                    cost_dx = gxp_cost + outpt_cost
            if dr==2:
                if retx==0:
                    p_1st = (1-ltfu)*(1-gxr_sens) + ltfu*emp_tx         # prob of 1st-line tx
                    p_1suc = (1-fail_m1)     # prob 1st-line is successful
                    d_1st = t_smgxp         # time before 1st-line tx is started
                    c_1st = drug1_cost      # cost of 1st-line
                    p_2nd = (1-ltfu)*gxr_sens               # prob 2nd-line tx
                    p_2suc = (1-fail_m2)     # prob 2nd-line is successful
                    d_2nd = t_smgxp           # time before 2nd-line is started
                    c_2nd = drug3_cost      # cost of 2nd-line
                    delay = 1/(d_1st + (d_2nd-d_1st)*p_2nd*(p_2suc-p_1suc)/(p_1st*p_1suc+p_2nd*p_2suc))
                    cost_dx = gxp_cost + outpt_cost
                if retx==1:
                    p_1st = (1-ltfu)*(1-gxr_sens) + ltfu*emp_tx         # prob of 1st-line tx
                    p_1suc = (1-fail_m1)     # prob 1st-line is successful
                    d_1st = t_smgxp         # time before 1st-line tx is started
                    c_1st = drug2_cost      # cost of 1st-line
                    p_2nd = (1-ltfu)*gxr_sens               # prob 2nd-line tx
                    p_2suc = (1-fail_m2)     # prob 2nd-line is successful
                    d_2nd = t_smgxp           # time before 2nd-line is started
                    c_2nd = drug3_cost      # cost of 2nd-line
                    delay = 1/(d_1st + (d_2nd-d_1st)*p_2nd*(p_2suc-p_1suc)/(p_1st*p_1suc+p_2nd*p_2suc))
                    cost_dx = gxp_cost + outpt_cost
    # MODS/TLA
    if interv==3:
        if smear==0:
            if dr==0:
                if retx==0:
                    p_1st = (1-ltfu_cx)*cx_sens*cxr_spec+emp_tx*(ltfu_cx+(1-ltfu_cx)*(1-cx_sens)) # prob of 1st-line tx
                    p_1suc = (1-fail_s)     # prob 1st-line is successful
                    d_1st = (t_smgxp*emp_tx+t_cx*(1-emp_tx)*cx_sens*(1-ltfu_cx))/ \
                            (emp_tx + (1-emp_tx)*cx_sens*(1-ltfu_cx))        # time before 1st-line tx is started
                    c_1st = drug1_cost      # cost of 1st-line
                    p_2nd = (1-ltfu_cx)*cx_sens*(1-cxr_spec)               # prob 2nd-line tx
                    p_2suc = (1-fail_s)     # prob 2nd-line is successful
                    d_2nd = t_cxr           # time before 2nd-line is started
                    c_2nd = drug3_cost      # cost of 2nd-line
                    delay = 1/(d_1st + (d_2nd-d_1st)*p_2nd*(p_2suc-p_1suc)/(p_1st*p_1suc+p_2nd*p_2suc))
                    cost_dx = sm_cost + mods_cost + outpt_cost
                if retx==1:
                    p_1st = (1-ltfu_cx)*cx_sens*cxr_spec+emp_tx*(ltfu_cx+(1-ltfu_cx)*(1-cx_sens)) # prob of 1st-line tx
                    p_1suc = (1-fail_rt)     # prob 1st-line is successful
                    d_1st = (t_smgxp*emp_tx+t_cx*(1-emp_tx)*cx_sens*(1-ltfu_cx))/ \
                            (emp_tx + (1-emp_tx)*cx_sens*(1-ltfu_cx))        # time before 1st-line tx is started
                    c_1st = drug2_cost      # cost of 1st-line
                    p_2nd = (1-ltfu_cx)*cx_sens*(1-cxr_spec)               # prob 2nd-line tx
                    p_2suc = (1-fail_rt)     # prob 2nd-line is successful
                    d_2nd = t_cxr           # time before 2nd-line is started
                    c_2nd = drug3_cost      # cost of 2nd-line
                    delay = 1/(d_1st + (d_2nd-d_1st)*p_2nd*(p_2suc-p_1suc)/(p_1st*p_1suc+p_2nd*p_2suc))
                    cost_dx = sm_cost + mods_cost + outpt_cost
            if dr==1:
                if retx==0:
                    p_1st = (1-ltfu_cx)*cx_sens*cxr_spec+emp_tx*(ltfu_cx+(1-ltfu_cx)*(1-cx_sens)) # prob of 1st-line tx
                    p_1suc = (1-fail_i1)+(fail_i1-fail_i2)*(1-ltfu_cx)*cx_sens*cxr_spec*cxi_sens/p_1st     # prob 1st-line is successful
                    d_1st = (t_smgxp*emp_tx+t_cx*(1-emp_tx)*cx_sens*(1-ltfu_cx)+ \
                             (t_cxr-t_cx)*((fail_i1-fail_i2)*(1-ltfu_cx)*cx_sens*cxr_spec*cxi_sens/p_1st))/ \
                             (emp_tx + (1-emp_tx)*cx_sens*(1-ltfu_cx))        # time before 1st-line tx is started
                    c_1st = drug1_cost + (drug2_cost-drug1_cost)*((1-ltfu_cx)*cx_sens*cxr_spec*cxi_sens/p_1st)      # cost of 1st-line
                    p_2nd = (1-ltfu_cx)*cx_sens*(1-cxr_spec)               # prob 2nd-line tx
                    p_2suc = (1-fail_i2)     # prob 2nd-line is successful
                    d_2nd = t_cxr           # time before 2nd-line is started
                    c_2nd = drug3_cost      # cost of 2nd-line
                    delay = 1/(d_1st + (d_2nd-d_1st)*p_2nd*(p_2suc-p_1suc)/(p_1st*p_1suc+p_2nd*p_2suc))
                    cost_dx = sm_cost + mods_cost + outpt_cost
                if retx==1:
                    p_1st = (1-ltfu_cx)*cx_sens*cxr_spec+emp_tx*(ltfu_cx+(1-ltfu_cx)*(1-cx_sens)) # prob of 1st-line tx
                    p_1suc = (1-fail_i2)     # prob 1st-line is successful
                    d_1st = (t_smgxp*emp_tx+t_cx*(1-emp_tx)*cx_sens*(1-ltfu_cx))/ \
                            (emp_tx + (1-emp_tx)*cx_sens*(1-ltfu_cx))       # time before 1st-line tx is started
                    c_1st = drug2_cost       # cost of 1st-line
                    p_2nd = (1-ltfu_cx)*cx_sens*(1-cxr_spec)               # prob 2nd-line tx
                    p_2suc = (1-fail_i2)     # prob 2nd-line is successful
                    d_2nd = t_cxr           # time before 2nd-line is started
                    c_2nd = drug3_cost      # cost of 2nd-line
                    delay = 1/(d_1st + (d_2nd-d_1st)*p_2nd*(p_2suc-p_1suc)/(p_1st*p_1suc+p_2nd*p_2suc))
                    cost_dx = sm_cost + mods_cost + outpt_cost
            if dr==2:
                if retx==0:
                    p_1st = (1-ltfu_cx)*cx_sens*(1-cxr_sens)+emp_tx*(ltfu_cx+(1-ltfu_cx)*(1-cx_sens)) # prob of 1st-line tx
                    p_1suc = (1-fail_m1)     # prob 1st-line is successful
                    d_1st = (t_smgxp*emp_tx+t_cx*(1-emp_tx)*cx_sens*(1-ltfu_cx))/ \
                            (emp_tx + (1-emp_tx)*cx_sens*(1-ltfu_cx))        # time before 1st-line tx is started
                    c_1st = drug1_cost      # cost of 1st-line
                    p_2nd = (1-ltfu_cx)*cx_sens*(cxr_sens)               # prob 2nd-line tx
                    p_2suc = (1-fail_m2)     # prob 2nd-line is successful
                    d_2nd = t_cxr           # time before 2nd-line is started
                    c_2nd = drug3_cost      # cost of 2nd-line
                    delay = 1/(d_1st + (d_2nd-d_1st)*p_2nd*(p_2suc-p_1suc)/(p_1st*p_1suc+p_2nd*p_2suc))
                    cost_dx = sm_cost + mods_cost + outpt_cost
                if retx==1:
                    p_1st = (1-ltfu_cx)*cx_sens*(1-cxr_sens)+emp_tx*(ltfu_cx+(1-ltfu_cx)*(1-cx_sens)) # prob of 1st-line tx
                    p_1suc = (1-fail_m1)     # prob 1st-line is successful
                    d_1st = (t_smgxp*emp_tx+t_cx*(1-emp_tx)*cx_sens*(1-ltfu_cx))/ \
                            (emp_tx + (1-emp_tx)*cx_sens*(1-ltfu_cx))        # time before 1st-line tx is started
                    c_1st = drug2_cost      # cost of 1st-line
                    p_2nd = (1-ltfu_cx)*cx_sens*(cxr_sens)               # prob 2nd-line tx
                    p_2suc = (1-fail_m2)     # prob 2nd-line is successful
                    d_2nd = t_cxr           # time before 2nd-line is started
                    c_2nd = drug3_cost      # cost of 2nd-line
                    delay = 1/(d_1st + (d_2nd-d_1st)*p_2nd*(p_2suc-p_1suc)/(p_1st*p_1suc+p_2nd*p_2suc))
                    cost_dx = sm_cost + mods_cost + outpt_cost
        if smear==1:
            if dr==0:
                if retx==0:
                    p_1st = (1-ltfu)*cxr_spec+ltfu*emp_tx          # prob of 1st-line tx
                    p_1suc = (1-fail_s)     # prob 1st-line is successful
                    d_1st = t_smgxp         # time before 1st-line tx is started
                    c_1st = drug1_cost      # cost of 1st-line
                    p_2nd = (1-ltfu)*(1-cxr_spec)               # prob 2nd-line tx
                    p_2suc = (1-fail_s)     # prob 2nd-line is successful
                    d_2nd = t_cxr           # time before 2nd-line is started
                    c_2nd = drug3_cost      # cost of 2nd-line
                    delay = 1/(d_1st + (d_2nd-d_1st)*p_2nd*(p_2suc-p_1suc)/(p_1st*p_1suc+p_2nd*p_2suc))
                    cost_dx = sm_cost + outpt_cost + mods_cost
                if retx==1:
                    p_1st = (1-ltfu)*cxr_spec+ltfu*emp_tx          # prob of 1st-line tx
                    p_1suc = (1-fail_rt)     # prob 1st-line is successful
                    d_1st = t_smgxp         # time before 1st-line tx is started
                    c_1st = drug2_cost      # cost of 1st-line
                    p_2nd = (1-ltfu)*(1-cxr_spec)               # prob 2nd-line tx
                    p_2suc = (1-fail_rt)     # prob 2nd-line is successful
                    d_2nd = t_cxr           # time before 2nd-line is started
                    c_2nd = drug3_cost      # cost of 2nd-line
                    delay = 1/(d_1st + (d_2nd-d_1st)*p_2nd*(p_2suc-p_1suc)/(p_1st*p_1suc+p_2nd*p_2suc))
                    cost_dx = sm_cost + mods_cost + outpt_cost
            if dr==1:
                if retx==0:
                    p_1st = (1-ltfu)*cxr_spec+ltfu*emp_tx          # prob of 1st-line tx
                    p_1suc = (1-fail_i1)     # prob 1st-line is successful
                    d_1st = t_smgxp         # time before 1st-line tx is started
                    c_1st = drug1_cost      # cost of 1st-line
                    p_2nd = (1-ltfu)*(1-cxr_spec)               # prob 2nd-line tx
                    p_2suc = (1-fail_i2)     # prob 2nd-line is successful
                    d_2nd = t_cxr           # time before 2nd-line is started
                    c_2nd = drug3_cost      # cost of 2nd-line
                    delay = 1/(d_1st + (d_2nd-d_1st)*p_2nd*(p_2suc-p_1suc)/(p_1st*p_1suc+p_2nd*p_2suc))
                    cost_dx = sm_cost + outpt_cost + mods_cost
                if retx==1:
                    p_1st = (1-ltfu)*cxr_spec+ltfu*emp_tx          # prob of 1st-line tx
                    p_1suc = (1-fail_i2)     # prob 1st-line is successful
                    d_1st = t_smgxp         # time before 1st-line tx is started
                    c_1st = drug2_cost      # cost of 1st-line
                    p_2nd = (1-ltfu)*(1-cxr_spec)               # prob 2nd-line tx
                    p_2suc = (1-fail_i2)     # prob 2nd-line is successful
                    d_2nd = t_cxr           # time before 2nd-line is started
                    c_2nd = drug3_cost      # cost of 2nd-line
                    delay = 1/(d_1st + (d_2nd-d_1st)*p_2nd*(p_2suc-p_1suc)/(p_1st*p_1suc+p_2nd*p_2suc))
                    cost_dx = sm_cost + mods_cost + outpt_cost
            if dr==2:
                if retx==0:
                    p_1st = (1-ltfu)*(1-cxr_sens)+ltfu*emp_tx          # prob of 1st-line tx
                    p_1suc = (1-fail_m1)     # prob 1st-line is successful
                    d_1st = t_smgxp         # time before 1st-line tx is started
                    c_1st = drug1_cost      # cost of 1st-line
                    p_2nd = (1-ltfu)*cxr_sens               # prob 2nd-line tx
                    p_2suc = (1-fail_m2)     # prob 2nd-line is successful
                    d_2nd = t_cxr           # time before 2nd-line is started
                    c_2nd = drug3_cost      # cost of 2nd-line
                    delay = 1/(d_1st + (d_2nd-d_1st)*p_2nd*(p_2suc-p_1suc))
                    cost_dx = sm_cost + outpt_cost + mods_cost
                if retx==1:
                    p_1st = (1-ltfu)*(1-cxr_sens)+ltfu*emp_tx          # prob of 1st-line tx
                    p_1suc = (1-fail_m1)     # prob 1st-line is successful
                    d_1st = t_smgxp         # time before 1st-line tx is started
                    c_1st = drug2_cost      # cost of 1st-line
                    p_2nd = (1-ltfu)*cxr_sens               # prob 2nd-line tx
                    p_2suc = (1-fail_m2)     # prob 2nd-line is successful
                    d_2nd = t_cxr           # time before 2nd-line is started
                    c_2nd = drug3_cost      # cost of 2nd-line
                    delay = 1/(d_1st + (d_2nd-d_1st)*p_2nd*(p_2suc-p_1suc)/(p_1st*p_1suc+p_2nd*p_2suc))
                    cost_dx = sm_cost + mods_cost + outpt_cost

    # same-day smear
    if interv==4:
        if smear==0:
            if dr==0:
                if retx==0:
                    p_1st = emp_tx          # prob of 1st-line tx
                    p_1suc = (1-fail_s)     # prob 1st-line is successful
                    d_1st = 1.0/365         # time before 1st-line tx is started
                    c_1st = drug1_cost      # cost of 1st-line
                    p_2nd = 0               # prob 2nd-line tx
                    p_2suc = (1-fail_s)     # prob 2nd-line is successful
                    d_2nd = t_cxr           # time before 2nd-line is started
                    c_2nd = drug3_cost      # cost of 2nd-line
                    delay = 1/(d_1st + (d_2nd-d_1st)*p_2nd*(p_2suc-p_1suc)/(p_1st*p_1suc+p_2nd*p_2suc))
                    cost_dx = sm_cost + outpt_cost + sd_cost
                if retx==1:
                    p_1st = emp_tx          # prob of 1st-line tx
                    p_1suc = (1-fail_rt)     # prob 1st-line is successful
                    d_1st = 1.0/365         # time before 1st-line tx is started
                    c_1st = drug2_cost      # cost of 1st-line
                    p_2nd = 0               # prob 2nd-line tx
                    p_2suc = (1-fail_rt)     # prob 2nd-line is successful
                    d_2nd = t_cxr           # time before 2nd-line is started
                    c_2nd = drug3_cost      # cost of 2nd-line
                    delay = 1/(d_1st + (d_2nd-d_1st)*p_2nd*(p_2suc-p_1suc)/(p_1st*p_1suc+p_2nd*p_2suc))
                    cost_dx = sm_cost + outpt_cost + sd_cost
            if dr==1:
                if retx==0:
                    p_1st = emp_tx          # prob of 1st-line tx
                    p_1suc = (1-fail_i1)     # prob 1st-line is successful
                    d_1st = 1.0/365         # time before 1st-line tx is started
                    c_1st = drug1_cost      # cost of 1st-line
                    p_2nd = 0               # prob 2nd-line tx
                    p_2suc = (1-fail_i2)     # prob 2nd-line is successful
                    d_2nd = t_cxr           # time before 2nd-line is started
                    c_2nd = drug3_cost      # cost of 2nd-line
                    delay = 1/(d_1st + (d_2nd-d_1st)*p_2nd*(p_2suc-p_1suc)/(p_1st*p_1suc+p_2nd*p_2suc))
                    cost_dx = sm_cost + outpt_cost + sd_cost
                if retx==1:                    
                    p_1st = emp_tx          # prob of 1st-line tx
                    p_1suc = (1-fail_i2)     # prob 1st-line is successful
                    d_1st = 1.0/365         # time before 1st-line tx is started
                    c_1st = drug2_cost      # cost of 1st-line
                    p_2nd = 0               # prob 2nd-line tx
                    p_2suc = (1-fail_i2)     # prob 2nd-line is successful
                    d_2nd = t_cxr           # time before 2nd-line is started
                    c_2nd = drug3_cost      # cost of 2nd-line
                    delay = 1/(d_1st + (d_2nd-d_1st)*p_2nd*(p_2suc-p_1suc)/(p_1st*p_1suc+p_2nd*p_2suc))
                    cost_dx = sm_cost + outpt_cost + sd_cost
            if dr==2:
                if retx==0:
                    p_1st = emp_tx          # prob of 1st-line tx
                    p_1suc = (1-fail_m1)     # prob 1st-line is successful
                    d_1st = 1.0/365         # time before 1st-line tx is started
                    c_1st = drug1_cost      # cost of 1st-line
                    p_2nd = 0               # prob 2nd-line tx
                    p_2suc = (1-fail_m2)     # prob 2nd-line is successful
                    d_2nd = t_cxr           # time before 2nd-line is started
                    c_2nd = drug3_cost      # cost of 2nd-line
                    delay = 1/(d_1st + (d_2nd-d_1st)*p_2nd*(p_2suc-p_1suc))
                    cost_dx = sm_cost + outpt_cost + sd_cost
                if retx==1:
                    p_1st = emp_tx          # prob of 1st-line tx
                    p_1suc = (1-fail_m1)     # prob 1st-line is successful
                    d_1st = 1.0/365         # time before 1st-line tx is started
                    c_1st = drug2_cost      # cost of 1st-line
                    p_2nd = 0               # prob 2nd-line tx
                    p_2suc = (1-fail_m2)     # prob 2nd-line is successful
                    d_2nd = t_cxr           # time before 2nd-line is started
                    c_2nd = drug3_cost      # cost of 2nd-line
                    delay = 1/(d_1st + (d_2nd-d_1st)*p_2nd*(p_2suc-p_1suc)/(p_1st*p_1suc+p_2nd*p_2suc))
                    cost_dx = sm_cost + outpt_cost + sd_cost
        if smear==1:
            if dr==0:
                if retx==0:
                    p_1st = 1          # prob of 1st-line tx
                    p_1suc = (1-fail_s)     # prob 1st-line is successful
                    d_1st = 1.0/365         # time before 1st-line tx is started
                    c_1st = drug1_cost      # cost of 1st-line
                    p_2nd = 0               # prob 2nd-line tx
                    p_2suc = (1-fail_s)     # prob 2nd-line is successful
                    d_2nd = t_cxr           # time before 2nd-line is started
                    c_2nd = drug3_cost      # cost of 2nd-line
                    delay = 1/(d_1st + (d_2nd-d_1st)*p_2nd*(p_2suc-p_1suc)/(p_1st*p_1suc+p_2nd*p_2suc))
                    cost_dx = sm_cost + outpt_cost + sd_cost
                if retx==1:
                    p_1st = cxr_spec         # prob of 1st-line tx
                    p_1suc = (1-fail_rt)     # prob 1st-line is successful
                    d_1st = 1.0/365         # time before 1st-line tx is started
                    c_1st = drug2_cost      # cost of 1st-line
                    p_2nd = (1-cxr_spec)               # prob 2nd-line tx
                    p_2suc = (1-fail_rt)     # prob 2nd-line is successful
                    d_2nd = t_cxr           # time before 2nd-line is started
                    c_2nd = drug3_cost      # cost of 2nd-line
                    delay = 1/(d_1st + (d_2nd-d_1st)*p_2nd*(p_2suc-p_1suc)/(p_1st*p_1suc+p_2nd*p_2suc))
                    cost_dx = sm_cost + cx_cost + outpt_cost + dst_cost + sd_cost
            if dr==1:
                if retx==0:
                    p_1st = 1          # prob of 1st-line tx
                    p_1suc = (1-fail_i1)     # prob 1st-line is successful
                    d_1st = 1.0/365         # time before 1st-line tx is started
                    c_1st = drug1_cost      # cost of 1st-line
                    p_2nd = 0               # prob 2nd-line tx
                    p_2suc = (1-fail_i2)     # prob 2nd-line is successful
                    d_2nd = t_cxr           # time before 2nd-line is started
                    c_2nd = drug3_cost      # cost of 2nd-line
                    delay = 1/(d_1st + (d_2nd-d_1st)*p_2nd*(p_2suc-p_1suc)/(p_1st*p_1suc+p_2nd*p_2suc))
                    cost_dx = sm_cost + outpt_cost + sd_cost
                if retx==1:
                    p_1st = cxr_spec         # prob of 1st-line tx
                    p_1suc = (1-fail_i2)     # prob 1st-line is successful
                    d_1st = 1.0/365         # time before 1st-line tx is started
                    c_1st = drug2_cost      # cost of 1st-line
                    p_2nd = (1-cxr_spec)               # prob 2nd-line tx
                    p_2suc = (1-fail_i2)     # prob 2nd-line is successful
                    d_2nd = t_cxr           # time before 2nd-line is started
                    c_2nd = drug3_cost      # cost of 2nd-line
                    delay = 1/(d_1st + (d_2nd-d_1st)*p_2nd*(p_2suc-p_1suc)/(p_1st*p_1suc+p_2nd*p_2suc))
                    cost_dx = sm_cost + cx_cost + outpt_cost + dst_cost + sd_cost
            if dr==2:
                if retx==0:
                    p_1st = 1          # prob of 1st-line tx
                    p_1suc = (1-fail_m1)     # prob 1st-line is successful
                    d_1st = 1.0/365         # time before 1st-line tx is started
                    c_1st = drug1_cost      # cost of 1st-line
                    p_2nd = 0               # prob 2nd-line tx
                    p_2suc = (1-fail_m2)     # prob 2nd-line is successful
                    d_2nd = t_cxr           # time before 2nd-line is started
                    c_2nd = drug3_cost      # cost of 2nd-line
                    delay = 1/(d_1st + (d_2nd-d_1st)*p_2nd*(p_2suc-p_1suc)/(p_1st*p_1suc+p_2nd*p_2suc))
                    cost_dx = sm_cost + outpt_cost + sd_cost
                if retx==1:
                    p_1st = (1-cxr_sens)          # prob of 1st-line tx
                    p_1suc = (1-fail_m1)     # prob 1st-line is successful
                    d_1st = 1.0/365         # time before 1st-line tx is started
                    c_1st = drug2_cost      # cost of 1st-line
                    p_2nd = cxr_sens               # prob 2nd-line tx
                    p_2suc = (1-fail_m2)     # prob 2nd-line is successful
                    d_2nd = t_cxr           # time before 2nd-line is started
                    c_2nd = drug3_cost      # cost of 2nd-line
                    delay = 1/(d_1st + (d_2nd-d_1st)*p_2nd*(p_2suc-p_1suc)/(p_1st*p_1suc+p_2nd*p_2suc))
                    cost_dx = sm_cost + cx_cost + outpt_cost + dst_cost + sd_cost
    # same-day GXP
    if interv==5:
        if smear==0:
            if dr==0:
                if retx==0:
                    p_1st = gxp_sens*gxr_spec + (1-gxp_sens)*emp_tx         # prob of 1st-line tx
                    p_1suc = (1-fail_s)     # prob 1st-line is successful
                    d_1st = 1.0/365         # time before 1st-line tx is started
                    c_1st = drug1_cost      # cost of 1st-line
                    p_2nd = gxp_sens*(1-gxr_spec)               # prob 2nd-line tx
                    p_2suc = (1-fail_s)     # prob 2nd-line is successful
                    d_2nd = 1.0/365           # time before 2nd-line is started
                    c_2nd = drug3_cost      # cost of 2nd-line
                    delay = 1/(d_1st + (d_2nd-d_1st)*p_2nd*(p_2suc-p_1suc)/(p_1st*p_1suc+p_2nd*p_2suc))
                    cost_dx = gxp_cost + outpt_cost + sdgxp_cost
                if retx==1:
                    p_1st = gxp_sens*gxr_spec + (1-gxp_sens)*emp_tx         # prob of 1st-line tx
                    p_1suc = (1-fail_rt)     # prob 1st-line is successful
                    d_1st = 1.0/365         # time before 1st-line tx is started
                    c_1st = drug2_cost      # cost of 1st-line
                    p_2nd = gxp_sens*(1-gxr_spec)               # prob 2nd-line tx
                    p_2suc = (1-fail_rt)     # prob 2nd-line is successful
                    d_2nd = 1.0/365           # time before 2nd-line is started
                    c_2nd = drug3_cost      # cost of 2nd-line
                    delay = 1/(d_1st + (d_2nd-d_1st)*p_2nd*(p_2suc-p_1suc)/(p_1st*p_1suc+p_2nd*p_2suc))
                    cost_dx = gxp_cost + outpt_cost + sdgxp_cost
            if dr==1:
                if retx==0:
                    p_1st = gxp_sens*gxr_spec + (1-gxp_sens)*emp_tx         # prob of 1st-line tx
                    p_1suc = (1-fail_i1)     # prob 1st-line is successful
                    d_1st = 1.0/365         # time before 1st-line tx is started
                    c_1st = drug1_cost      # cost of 1st-line
                    p_2nd = gxp_sens*(1-gxr_spec)               # prob 2nd-line tx
                    p_2suc = (1-fail_i2)     # prob 2nd-line is successful
                    d_2nd = 1.0/365           # time before 2nd-line is started
                    c_2nd = drug3_cost      # cost of 2nd-line
                    delay = 1/(d_1st + (d_2nd-d_1st)*p_2nd*(p_2suc-p_1suc)/(p_1st*p_1suc+p_2nd*p_2suc))
                    cost_dx = gxp_cost + outpt_cost + sdgxp_cost
                if retx==1:
                    p_1st = gxp_sens*gxr_spec + (1-gxp_sens)*emp_tx         # prob of 1st-line tx
                    p_1suc = (1-fail_i2)     # prob 1st-line is successful
                    d_1st = 1.0/365         # time before 1st-line tx is started
                    c_1st = drug2_cost      # cost of 1st-line
                    p_2nd = gxp_sens*(1-gxr_spec)               # prob 2nd-line tx
                    p_2suc = (1-fail_i2)     # prob 2nd-line is successful
                    d_2nd = 1.0/365           # time before 2nd-line is started
                    c_2nd = drug3_cost      # cost of 2nd-line
                    delay = 1/(d_1st + (d_2nd-d_1st)*p_2nd*(p_2suc-p_1suc)/(p_1st*p_1suc+p_2nd*p_2suc))
                    cost_dx = gxp_cost + outpt_cost + sdgxp_cost
            if dr==2:
                if retx==0:
                    p_1st = gxp_sens*(1-gxr_sens) + (1-gxp_sens)*emp_tx          # prob of 1st-line tx
                    p_1suc = (1-fail_m1)     # prob 1st-line is successful
                    d_1st = 1.0/365         # time before 1st-line tx is started
                    c_1st = drug1_cost      # cost of 1st-line
                    p_2nd = gxp_sens*(gxr_sens)               # prob 2nd-line tx
                    p_2suc = (1-fail_m2)     # prob 2nd-line is successful
                    d_2nd = 1.0/365           # time before 2nd-line is started
                    c_2nd = drug3_cost      # cost of 2nd-line
                    delay = 1/(d_1st + (d_2nd-d_1st)*p_2nd*(p_2suc-p_1suc)/(p_1st*p_1suc+p_2nd*p_2suc))
                    cost_dx = gxp_cost + outpt_cost + sdgxp_cost
                if retx==1:
                    p_1st = gxp_sens*(1-gxr_sens) + (1-gxp_sens)*emp_tx         # prob of 1st-line tx
                    p_1suc = (1-fail_m1)     # prob 1st-line is successful
                    d_1st = 1.0/365         # time before 1st-line tx is started
                    c_1st = drug2_cost      # cost of 1st-line
                    p_2nd = gxp_sens*(gxr_sens)               # prob 2nd-line tx
                    p_2suc = (1-fail_m2)     # prob 2nd-line is successful
                    d_2nd = 1.0/365           # time before 2nd-line is started
                    c_2nd = drug3_cost      # cost of 2nd-line
                    delay = 1/(d_1st + (d_2nd-d_1st)*p_2nd*(p_2suc-p_1suc)/(p_1st*p_1suc+p_2nd*p_2suc))
                    cost_dx = gxp_cost + outpt_cost + sdgxp_cost
        if smear==1:
            if dr==0:
                if retx==0:
                    p_1st = (gxr_spec)     # prob of 1st-line tx
                    p_1suc = (1-fail_s)     # prob 1st-line is successful
                    d_1st = 1.0/365         # time before 1st-line tx is started
                    c_1st = drug1_cost      # cost of 1st-line
                    p_2nd = (1-gxr_spec)               # prob 2nd-line tx
                    p_2suc = (1-fail_s)     # prob 2nd-line is successful
                    d_2nd = 1.0/365           # time before 2nd-line is started
                    c_2nd = drug3_cost      # cost of 2nd-line
                    delay = 1/(d_1st + (d_2nd-d_1st)*p_2nd*(p_2suc-p_1suc)/(p_1st*p_1suc+p_2nd*p_2suc))
                    cost_dx = gxp_cost + outpt_cost + sdgxp_cost
                if retx==1:
                    p_1st = (gxr_spec)     # prob of 1st-line tx
                    p_1suc = (1-fail_rt)     # prob 1st-line is successful
                    d_1st = 1.0/365         # time before 1st-line tx is started
                    c_1st = drug2_cost      # cost of 1st-line
                    p_2nd = (1-gxr_spec)               # prob 2nd-line tx
                    p_2suc = (1-fail_rt)     # prob 2nd-line is successful
                    d_2nd = 1.0/365           # time before 2nd-line is started
                    c_2nd = drug3_cost      # cost of 2nd-line
                    delay = 1/(d_1st + (d_2nd-d_1st)*p_2nd*(p_2suc-p_1suc)/(p_1st*p_1suc+p_2nd*p_2suc))
                    cost_dx = gxp_cost + outpt_cost + sdgxp_cost
            if dr==1:
                if retx==0:
                    p_1st = (gxr_spec)     # prob of 1st-line tx
                    p_1suc = (1-fail_i1)     # prob 1st-line is successful
                    d_1st = 1.0/365         # time before 1st-line tx is started
                    c_1st = drug1_cost      # cost of 1st-line
                    p_2nd = (1-gxr_spec)               # prob 2nd-line tx
                    p_2suc = (1-fail_i2)     # prob 2nd-line is successful
                    d_2nd = 1.0/365           # time before 2nd-line is started
                    c_2nd = drug3_cost      # cost of 2nd-line
                    delay = 1/(d_1st + (d_2nd-d_1st)*p_2nd*(p_2suc-p_1suc)/(p_1st*p_1suc+p_2nd*p_2suc))
                    cost_dx = gxp_cost + outpt_cost + sdgxp_cost
                if retx==1:
                    p_1st = (gxr_spec)     # prob of 1st-line tx
                    p_1suc = (1-fail_i2)     # prob 1st-line is successful
                    d_1st = 1.0/365         # time before 1st-line tx is started
                    c_1st = drug2_cost      # cost of 1st-line
                    p_2nd = (1-gxr_spec)               # prob 2nd-line tx
                    p_2suc = (1-fail_i2)     # prob 2nd-line is successful
                    d_2nd = 1.0/365           # time before 2nd-line is started
                    c_2nd = drug3_cost      # cost of 2nd-line
                    delay = 1/(d_1st + (d_2nd-d_1st)*p_2nd*(p_2suc-p_1suc)/(p_1st*p_1suc+p_2nd*p_2suc))
                    cost_dx = gxp_cost + outpt_cost + sdgxp_cost
            if dr==2:
                if retx==0:
                    p_1st = (1-gxr_sens)         # prob of 1st-line tx
                    p_1suc = (1-fail_m1)     # prob 1st-line is successful
                    d_1st = 1.0/365         # time before 1st-line tx is started
                    c_1st = drug1_cost      # cost of 1st-line
                    p_2nd = gxr_sens               # prob 2nd-line tx
                    p_2suc = (1-fail_m2)     # prob 2nd-line is successful
                    d_2nd = 1.0/365           # time before 2nd-line is started
                    c_2nd = drug3_cost      # cost of 2nd-line
                    delay = 1/(d_1st + (d_2nd-d_1st)*p_2nd*(p_2suc-p_1suc)/(p_1st*p_1suc+p_2nd*p_2suc))
                    cost_dx = gxp_cost + outpt_cost + sdgxp_cost
                if retx==1:
                    p_1st = (1-gxr_sens)         # prob of 1st-line tx
                    p_1suc = (1-fail_m1)     # prob 1st-line is successful
                    d_1st = 1.0/365         # time before 1st-line tx is started
                    c_1st = drug2_cost      # cost of 1st-line
                    p_2nd = gxr_sens               # prob 2nd-line tx
                    p_2suc = (1-fail_m2)     # prob 2nd-line is successful
                    d_2nd = 1.0/365           # time before 2nd-line is started
                    c_2nd = drug3_cost      # cost of 2nd-line
                    delay = 1/(d_1st + (d_2nd-d_1st)*p_2nd*(p_2suc-p_1suc)/(p_1st*p_1suc+p_2nd*p_2suc))
                    cost_dx = gxp_cost + outpt_cost + sdgxp_cost

    # smear, with GXP for smear-pos only
    if interv==6:
        if smear==0:
            if dr==0:
                if retx==0:
                    p_1st = emp_tx          # prob of 1st-line tx
                    p_1suc = (1-fail_s)     # prob 1st-line is successful
                    d_1st = t_smgxp         # time before 1st-line tx is started
                    c_1st = drug1_cost      # cost of 1st-line
                    p_2nd = 0               # prob 2nd-line tx
                    p_2suc = (1-fail_s)     # prob 2nd-line is successful
                    d_2nd = t_smgxp           # time before 2nd-line is started
                    c_2nd = drug3_cost      # cost of 2nd-line
                    delay = 1/(d_1st + (d_2nd-d_1st)*p_2nd*(p_2suc-p_1suc)/(p_1st*p_1suc+p_2nd*p_2suc))
                    cost_dx = sm_cost + outpt_cost
                if retx==1:
                    p_1st = emp_tx          # prob of 1st-line tx
                    p_1suc = (1-fail_rt)     # prob 1st-line is successful
                    d_1st = t_smgxp         # time before 1st-line tx is started
                    c_1st = drug2_cost      # cost of 1st-line
                    p_2nd = 0               # prob 2nd-line tx
                    p_2suc = (1-fail_rt)     # prob 2nd-line is successful
                    d_2nd = t_smgxp           # time before 2nd-line is started
                    c_2nd = drug3_cost      # cost of 2nd-line
                    delay = 1/(d_1st + (d_2nd-d_1st)*p_2nd*(p_2suc-p_1suc)/(p_1st*p_1suc+p_2nd*p_2suc))
                    cost_dx = sm_cost + outpt_cost
            if dr==1:
                if retx==0:
                    p_1st = emp_tx          # prob of 1st-line tx
                    p_1suc = (1-fail_i1)     # prob 1st-line is successful
                    d_1st = t_smgxp         # time before 1st-line tx is started
                    c_1st = drug1_cost      # cost of 1st-line
                    p_2nd = 0               # prob 2nd-line tx
                    p_2suc = (1-fail_i2)     # prob 2nd-line is successful
                    d_2nd = t_smgxp           # time before 2nd-line is started
                    c_2nd = drug3_cost      # cost of 2nd-line
                    delay = 1/(d_1st + (d_2nd-d_1st)*p_2nd*(p_2suc-p_1suc)/(p_1st*p_1suc+p_2nd*p_2suc))
                    cost_dx = sm_cost + outpt_cost
                if retx==1:                    
                    p_1st = emp_tx          # prob of 1st-line tx
                    p_1suc = (1-fail_i2)     # prob 1st-line is successful
                    d_1st = t_smgxp         # time before 1st-line tx is started
                    c_1st = drug2_cost      # cost of 1st-line
                    p_2nd = 0               # prob 2nd-line tx
                    p_2suc = (1-fail_i2)     # prob 2nd-line is successful
                    d_2nd = t_smgxp           # time before 2nd-line is started
                    c_2nd = drug3_cost      # cost of 2nd-line
                    delay = 1/(d_1st + (d_2nd-d_1st)*p_2nd*(p_2suc-p_1suc)/(p_1st*p_1suc+p_2nd*p_2suc))
                    cost_dx = sm_cost + outpt_cost
            if dr==2:
                if retx==0:
                    p_1st = emp_tx          # prob of 1st-line tx
                    p_1suc = (1-fail_m1)     # prob 1st-line is successful
                    d_1st = t_smgxp         # time before 1st-line tx is started
                    c_1st = drug1_cost      # cost of 1st-line
                    p_2nd = 0               # prob 2nd-line tx
                    p_2suc = (1-fail_m2)     # prob 2nd-line is successful
                    d_2nd = t_smgxp           # time before 2nd-line is started
                    c_2nd = drug3_cost      # cost of 2nd-line
                    delay = 1/(d_1st + (d_2nd-d_1st)*p_2nd*(p_2suc-p_1suc)/(p_1st*p_1suc+p_2nd*p_2suc))
                    cost_dx = sm_cost + outpt_cost
                if retx==1:
                    p_1st = emp_tx          # prob of 1st-line tx
                    p_1suc = (1-fail_m1)     # prob 1st-line is successful
                    d_1st = t_smgxp         # time before 1st-line tx is started
                    c_1st = drug2_cost      # cost of 1st-line
                    p_2nd = 0               # prob 2nd-line tx
                    p_2suc = (1-fail_m2)     # prob 2nd-line is successful
                    d_2nd = t_smgxp           # time before 2nd-line is started
                    c_2nd = drug3_cost      # cost of 2nd-line
                    delay = 1/(d_1st + (d_2nd-d_1st)*p_2nd*(p_2suc-p_1suc)/(p_1st*p_1suc+p_2nd*p_2suc))
                    cost_dx = sm_cost + outpt_cost
        if smear==1:
            if dr==0:
                if retx==0:
                    p_1st = (1-ltfu) + ltfu*emp_tx - (1-ltfu)*(1-gxr_spec)     # prob of 1st-line tx
                    p_1suc = (1-fail_s)     # prob 1st-line is successful
                    d_1st = t_smgxp         # time before 1st-line tx is started
                    c_1st = drug1_cost      # cost of 1st-line
                    p_2nd = (1-ltfu)*(1-gxr_spec)               # prob 2nd-line tx
                    p_2suc = (1-fail_s)     # prob 2nd-line is successful
                    d_2nd = t_smgxp           # time before 2nd-line is started
                    c_2nd = drug3_cost      # cost of 2nd-line
                    delay = 1/(d_1st + (d_2nd-d_1st)*p_2nd*(p_2suc-p_1suc)/(p_1st*p_1suc+p_2nd*p_2suc))
                    cost_dx = gxp_cost + outpt_cost + sm_cost
                if retx==1:
                    p_1st = (1-ltfu) + ltfu*emp_tx - (1-ltfu)*(1-gxr_spec)     # prob of 1st-line tx
                    p_1suc = (1-fail_rt)     # prob 1st-line is successful
                    d_1st = t_smgxp         # time before 1st-line tx is started
                    c_1st = drug2_cost      # cost of 1st-line
                    p_2nd = (1-ltfu)*(1-gxr_spec)               # prob 2nd-line tx
                    p_2suc = (1-fail_rt)     # prob 2nd-line is successful
                    d_2nd = t_smgxp           # time before 2nd-line is started
                    c_2nd = drug3_cost      # cost of 2nd-line
                    delay = 1/(d_1st + (d_2nd-d_1st)*p_2nd*(p_2suc-p_1suc)/(p_1st*p_1suc+p_2nd*p_2suc))
                    cost_dx = gxp_cost + outpt_cost + sm_cost
            if dr==1:
                if retx==0:
                    p_1st = (1-ltfu) + ltfu*emp_tx - (1-ltfu)*(1-gxr_spec)     # prob of 1st-line tx
                    p_1suc = (1-fail_i1)     # prob 1st-line is successful
                    d_1st = t_smgxp         # time before 1st-line tx is started
                    c_1st = drug1_cost      # cost of 1st-line
                    p_2nd = (1-ltfu)*(1-gxr_spec)               # prob 2nd-line tx
                    p_2suc = (1-fail_i2)     # prob 2nd-line is successful
                    d_2nd = t_smgxp           # time before 2nd-line is started
                    c_2nd = drug3_cost      # cost of 2nd-line
                    delay = 1/(d_1st + (d_2nd-d_1st)*p_2nd*(p_2suc-p_1suc)/(p_1st*p_1suc+p_2nd*p_2suc))
                    cost_dx = gxp_cost + outpt_cost + sm_cost
                if retx==1:
                    p_1st = (1-ltfu) + ltfu*emp_tx - (1-ltfu)*(1-gxr_spec)     # prob of 1st-line tx
                    p_1suc = (1-fail_i2)     # prob 1st-line is successful
                    d_1st = t_smgxp         # time before 1st-line tx is started
                    c_1st = drug2_cost      # cost of 1st-line
                    p_2nd = (1-ltfu)*(1-gxr_spec)               # prob 2nd-line tx
                    p_2suc = (1-fail_i2)     # prob 2nd-line is successful
                    d_2nd = t_smgxp           # time before 2nd-line is started
                    c_2nd = drug3_cost      # cost of 2nd-line
                    delay = 1/(d_1st + (d_2nd-d_1st)*p_2nd*(p_2suc-p_1suc)/(p_1st*p_1suc+p_2nd*p_2suc))
                    cost_dx = gxp_cost + outpt_cost + sm_cost
            if dr==2:
                if retx==0:
                    p_1st = (1-ltfu)*(1-gxr_sens) + ltfu*emp_tx         # prob of 1st-line tx
                    p_1suc = (1-fail_m1)     # prob 1st-line is successful
                    d_1st = t_smgxp         # time before 1st-line tx is started
                    c_1st = drug1_cost      # cost of 1st-line
                    p_2nd = (1-ltfu)*gxr_sens               # prob 2nd-line tx
                    p_2suc = (1-fail_m2)     # prob 2nd-line is successful
                    d_2nd = t_smgxp           # time before 2nd-line is started
                    c_2nd = drug3_cost      # cost of 2nd-line
                    delay = 1/(d_1st + (d_2nd-d_1st)*p_2nd*(p_2suc-p_1suc)/(p_1st*p_1suc+p_2nd*p_2suc))
                    cost_dx = gxp_cost + outpt_cost + sm_cost
                if retx==1:
                    p_1st = (1-ltfu)*(1-gxr_sens) + ltfu*emp_tx         # prob of 1st-line tx
                    p_1suc = (1-fail_m1)     # prob 1st-line is successful
                    d_1st = t_smgxp         # time before 1st-line tx is started
                    c_1st = drug2_cost      # cost of 1st-line
                    p_2nd = (1-ltfu)*gxr_sens               # prob 2nd-line tx
                    p_2suc = (1-fail_m2)     # prob 2nd-line is successful
                    d_2nd = t_smgxp           # time before 2nd-line is started
                    c_2nd = drug3_cost      # cost of 2nd-line
                    delay = 1/(d_1st + (d_2nd-d_1st)*p_2nd*(p_2suc-p_1suc)/(p_1st*p_1suc+p_2nd*p_2suc))
                    cost_dx = gxp_cost + outpt_cost + sm_cost
                    
    # GXP + cx confirmation
    if interv==8:
        if smear==0:
            if dr==0:
                if retx==0:
                    p_1st = (1-ltfu)*gxp_sens*(gxr_spec + (1-gxr_spec)*cxr_spec) + (ltfu+(1-ltfu)*(1-gxp_sens))*emp_tx         # prob of 1st-line tx
                    p_1suc = (1-fail_s)     # prob 1st-line is successful
                    d_1st = t_smgxp         # time before 1st-line tx is started
                    c_1st = drug1_cost      # cost of 1st-line
                    p_2nd = (1-ltfu)*gxp_sens*(1-gxr_spec)*(1-cxr_spec)               # prob 2nd-line tx
                    p_2suc = (1-fail_s)     # prob 2nd-line is successful
                    d_2nd = t_smgxp           # time before 2nd-line is started
                    c_2nd = drug3_cost      # cost of 2nd-line
                    delay = 1/(d_1st + (d_2nd-d_1st)*p_2nd*(p_2suc-p_1suc)/(p_1st*p_1suc+p_2nd*p_2suc))
                    cost_dx = gxp_cost + outpt_cost + (1-gxr_spec)*(cx_cost+dst_cost)
                if retx==1:
                    p_1st = (1-ltfu)*gxp_sens*(gxr_spec + (1-gxr_spec)*cxr_spec) + (ltfu+(1-ltfu)*(1-gxp_sens))*emp_tx         # prob of 1st-line tx
                    p_1suc = (1-fail_rt)     # prob 1st-line is successful
                    d_1st = t_smgxp         # time before 1st-line tx is started
                    c_1st = drug2_cost      # cost of 1st-line
                    p_2nd = (1-ltfu)*gxp_sens*(1-gxr_spec)*(1-cxr_spec)                 # prob 2nd-line tx
                    p_2suc = (1-fail_rt)     # prob 2nd-line is successful
                    d_2nd = t_smgxp           # time before 2nd-line is started
                    c_2nd = drug3_cost      # cost of 2nd-line
                    delay = 1/(d_1st + (d_2nd-d_1st)*p_2nd*(p_2suc-p_1suc)/(p_1st*p_1suc+p_2nd*p_2suc))
                    cost_dx = gxp_cost + outpt_cost + (1-gxr_spec)*(cx_cost+dst_cost)
            if dr==1:
                if retx==0:
                    p_1st = (1-ltfu)*gxp_sens*(gxr_spec + (1-gxr_spec)*cxr_spec) + (ltfu+(1-ltfu)*(1-gxp_sens))*emp_tx         # prob of 1st-line tx
                    p_1suc = (1-fail_i1)     # prob 1st-line is successful
                    d_1st = t_smgxp         # time before 1st-line tx is started
                    c_1st = drug1_cost      # cost of 1st-line
                    p_2nd = (1-ltfu)*gxp_sens*(1-gxr_spec)*(1-cxr_spec)                 # prob 2nd-line tx
                    p_2suc = (1-fail_i2)     # prob 2nd-line is successful
                    d_2nd = t_smgxp           # time before 2nd-line is started
                    c_2nd = drug3_cost      # cost of 2nd-line
                    delay = 1/(d_1st + (d_2nd-d_1st)*p_2nd*(p_2suc-p_1suc)/(p_1st*p_1suc+p_2nd*p_2suc))
                    cost_dx = gxp_cost + outpt_cost + (1-gxr_spec)*(cx_cost+dst_cost)
                if retx==1:
                    p_1st = (1-ltfu)*gxp_sens*(gxr_spec + (1-gxr_spec)*cxr_spec) + (ltfu+(1-ltfu)*(1-gxp_sens))*emp_tx         # prob of 1st-line tx
                    p_1suc = (1-fail_i2)     # prob 1st-line is successful
                    d_1st = t_smgxp         # time before 1st-line tx is started
                    c_1st = drug2_cost      # cost of 1st-line
                    p_2nd = (1-ltfu)*gxp_sens*(1-gxr_spec)*(1-cxr_spec)                # prob 2nd-line tx
                    p_2suc = (1-fail_i2)     # prob 2nd-line is successful
                    d_2nd = t_smgxp           # time before 2nd-line is started
                    c_2nd = drug3_cost      # cost of 2nd-line
                    delay = 1/(d_1st + (d_2nd-d_1st)*p_2nd*(p_2suc-p_1suc)/(p_1st*p_1suc+p_2nd*p_2suc))
                    cost_dx = gxp_cost + outpt_cost + (1-gxr_spec)*(cx_cost+dst_cost)
            if dr==2:
                if retx==0:
                    p_1st = (1-ltfu)*gxp_sens*(1-gxr_sens*cxr_sens) + (ltfu+(1-ltfu)*(1-gxp_sens))*emp_tx         # prob of 1st-line tx
                    p_1suc = (1-fail_m1)     # prob 1st-line is successful
                    d_1st = t_smgxp         # time before 1st-line tx is started
                    c_1st = drug1_cost      # cost of 1st-line
                    p_2nd = (1-ltfu)*gxp_sens*(gxr_sens)*(cxr_sens)                 # prob 2nd-line tx
                    p_2suc = (1-fail_m2)     # prob 2nd-line is successful
                    d_2nd = t_smgxp           # time before 2nd-line is started
                    c_2nd = drug3_cost      # cost of 2nd-line
                    delay = 1/(d_1st + (d_2nd-d_1st)*p_2nd*(p_2suc-p_1suc)/(p_1st*p_1suc+p_2nd*p_2suc))
                    cost_dx = gxp_cost + outpt_cost + (gxr_sens)*(cx_cost+dst_cost)
                if retx==1:
                    p_1st = (1-ltfu)*gxp_sens*(1-gxr_sens*cxr_sens) + (ltfu+(1-ltfu)*(1-gxp_sens))*emp_tx         # prob of 1st-line tx
                    p_1suc = (1-fail_m1)     # prob 1st-line is successful
                    d_1st = t_smgxp         # time before 1st-line tx is started
                    c_1st = drug2_cost      # cost of 1st-line
                    p_2nd = (1-ltfu)*gxp_sens*(gxr_sens)*(cxr_sens)                 # prob 2nd-line tx
                    p_2suc = (1-fail_m2)     # prob 2nd-line is successful
                    d_2nd = t_smgxp           # time before 2nd-line is started
                    c_2nd = drug3_cost      # cost of 2nd-line
                    delay = 1/(d_1st + (d_2nd-d_1st)*p_2nd*(p_2suc-p_1suc)/(p_1st*p_1suc+p_2nd*p_2suc))
                    cost_dx = gxp_cost + outpt_cost + (gxr_sens)*(cx_cost+dst_cost)
        if smear==1:
            if dr==0:
                if retx==0:
                    p_1st = (1-ltfu)*(gxr_spec + (1-gxr_spec)*cxr_spec) + ltfu*emp_tx     # prob of 1st-line tx
                    p_1suc = (1-fail_s)     # prob 1st-line is successful
                    d_1st = t_smgxp         # time before 1st-line tx is started
                    c_1st = drug1_cost      # cost of 1st-line
                    p_2nd = (1-ltfu)*(1-gxr_spec)*(1-cxr_spec)                 # prob 2nd-line tx
                    p_2suc = (1-fail_s)     # prob 2nd-line is successful
                    d_2nd = t_smgxp           # time before 2nd-line is started
                    c_2nd = drug3_cost      # cost of 2nd-line
                    delay = 1/(d_1st + (d_2nd-d_1st)*p_2nd*(p_2suc-p_1suc)/(p_1st*p_1suc+p_2nd*p_2suc))
                    cost_dx = gxp_cost + outpt_cost + (1-gxr_spec)*(cx_cost+dst_cost)
                if retx==1:
                    p_1st = (1-ltfu)*(gxr_spec + (1-gxr_spec)*cxr_spec) + ltfu*emp_tx     # prob of 1st-line tx
                    p_1suc = (1-fail_rt)     # prob 1st-line is successful
                    d_1st = t_smgxp         # time before 1st-line tx is started
                    c_1st = drug2_cost      # cost of 1st-line
                    p_2nd = (1-ltfu)*(1-gxr_spec)*(1-cxr_spec)                 # prob 2nd-line tx
                    p_2suc = (1-fail_rt)     # prob 2nd-line is successful
                    d_2nd = t_smgxp           # time before 2nd-line is started
                    c_2nd = drug3_cost      # cost of 2nd-line
                    delay = 1/(d_1st + (d_2nd-d_1st)*p_2nd*(p_2suc-p_1suc)/(p_1st*p_1suc+p_2nd*p_2suc))
                    cost_dx = gxp_cost + outpt_cost + (1-gxr_spec)*(cx_cost+dst_cost)
            if dr==1:
                if retx==0:
                    p_1st = (1-ltfu)*(gxr_spec + (1-gxr_spec)*cxr_spec) + ltfu*emp_tx      # prob of 1st-line tx
                    p_1suc = (1-fail_i1)     # prob 1st-line is successful
                    d_1st = t_smgxp         # time before 1st-line tx is started
                    c_1st = drug1_cost      # cost of 1st-line
                    p_2nd = (1-ltfu)*(1-gxr_spec)*(1-cxr_spec)                 # prob 2nd-line tx
                    p_2suc = (1-fail_i2)     # prob 2nd-line is successful
                    d_2nd = t_smgxp           # time before 2nd-line is started
                    c_2nd = drug3_cost      # cost of 2nd-line
                    delay = 1/(d_1st + (d_2nd-d_1st)*p_2nd*(p_2suc-p_1suc)/(p_1st*p_1suc+p_2nd*p_2suc))
                    cost_dx = gxp_cost + outpt_cost + (1-gxr_spec)*(cx_cost+dst_cost)
                if retx==1:
                    p_1st = (1-ltfu)*(gxr_spec + (1-gxr_spec)*cxr_spec) + ltfu*emp_tx     # prob of 1st-line tx
                    p_1suc = (1-fail_i2)     # prob 1st-line is successful
                    d_1st = t_smgxp         # time before 1st-line tx is started
                    c_1st = drug2_cost      # cost of 1st-line
                    p_2nd = (1-ltfu)*(1-gxr_spec)*(1-cxr_spec)                # prob 2nd-line tx
                    p_2suc = (1-fail_i2)     # prob 2nd-line is successful
                    d_2nd = t_smgxp           # time before 2nd-line is started
                    c_2nd = drug3_cost      # cost of 2nd-line
                    delay = 1/(d_1st + (d_2nd-d_1st)*p_2nd*(p_2suc-p_1suc)/(p_1st*p_1suc+p_2nd*p_2suc))                    
                    cost_dx = gxp_cost + outpt_cost + (1-gxr_spec)*(cx_cost+dst_cost)
            if dr==2:
                if retx==0:
                    p_1st = (1-ltfu)*(1-gxr_sens*cxr_sens) + ltfu*emp_tx         # prob of 1st-line tx
                    p_1suc = (1-fail_m1)     # prob 1st-line is successful
                    d_1st = t_smgxp         # time before 1st-line tx is started
                    c_1st = drug1_cost      # cost of 1st-line
                    p_2nd = (1-ltfu)*gxr_sens*cxr_sens                # prob 2nd-line tx
                    p_2suc = (1-fail_m2)     # prob 2nd-line is successful
                    d_2nd = t_smgxp           # time before 2nd-line is started
                    c_2nd = drug3_cost      # cost of 2nd-line
                    delay = 1/(d_1st + (d_2nd-d_1st)*p_2nd*(p_2suc-p_1suc)/(p_1st*p_1suc+p_2nd*p_2suc))
                    cost_dx = gxp_cost + outpt_cost + (gxr_sens)*(cx_cost+dst_cost)
                if retx==1:
                    p_1st = (1-ltfu)*(1-gxr_sens*cxr_sens) + ltfu*emp_tx         # prob of 1st-line tx
                    p_1suc = (1-fail_m1)     # prob 1st-line is successful
                    d_1st = t_smgxp         # time before 1st-line tx is started
                    c_1st = drug2_cost      # cost of 1st-line
                    p_2nd = (1-ltfu)*gxr_sens*cxr_sens                # prob 2nd-line tx
                    p_2suc = (1-fail_m2)     # prob 2nd-line is successful
                    d_2nd = t_smgxp           # time before 2nd-line is started
                    c_2nd = drug3_cost      # cost of 2nd-line
                    delay = 1/(d_1st + (d_2nd-d_1st)*p_2nd*(p_2suc-p_1suc)/(p_1st*p_1suc+p_2nd*p_2suc))
                    cost_dx = gxp_cost + outpt_cost + (gxr_sens)*(cx_cost+dst_cost)
    tx = dx_rate * ((p_1st*p_1suc) + (p_2nd*p_2suc))
    tx_inapp = dx_rate * (p_1st*(1-p_1suc) + p_2nd*(1-p_2suc))
    cost_tx = ((p_1st*p_1suc*c_1st) + (p_2nd*p_2suc*c_2nd))/(tx/dx_rate)
    cost_inapp = ((p_1st*(1-p_1suc)*c_1st) + (p_2nd*(1-p_2suc)*c_2nd))/(tx_inapp/dx_rate)

    return tx, delay, tx_inapp, cost_dx, cost_tx, cost_inapp

# calculate specificity of testing for people without TB, according to HIV status
def invspec(interv, hiv):
    if interv==0 or interv==1 or interv==4 or interv==6 or (interv==7 and hiv==0):
        sp = sm_spec
    if interv==2 or interv==5 or (interv==7 and hiv==1) or interv==8:
        sp = gxp_spec
    if interv==3:
        sp = cx_spec
    return sp

# simple routine to define proportion of rapid progression, according to HIV status
def rap(hiv):
    if hiv<25 or (hiv>=50 and hiv<75):
        rp = rapid
    if (hiv>=25 and hiv<50) or (hiv>=75):
        rp = rapid_h
    return rp

# calculate mortality rate according to TB and HIV status
def mortality(tb,hiv):
    m = mort
    if hiv==1:
        m += mort_h
    if tb==1:
        if hiv==0:
            m += mort_sp
        elif hiv==1:
            m += mort_tbh
    if tb==2:
        if hiv==0:
            m += mort_sn
        elif hiv==1:
            m += mort_tbh
    return m

# cost of diagnosing & treating TB-negatives who present with symptoms,
#    according to selected intervention, prior TB treatment status, and HIV status
def dxcost(interv, retx, hiv):
    cost = 0.
    if interv==0 or interv==4 or interv==6 or (interv==7 and hiv==0):
        if retx==0:
            cost = sm_cost + outpt_cost + (1-sm_spec)*drug1_cost
        if retx==1:
            cost = sm_cost + outpt_cost + (1-sm_spec)*(drug2_cost + cx_cost) + \
                   (1-sm_spec)*(1-cx_spec)*dst_cost + (1-sm_spec)*(1-cx_spec)*(1-cxr_spec)*(drug3_cost-drug2_cost)
        if interv==4:
            cost+=sd_cost
    if interv==1:
        if retx==0:
            cost = sm_cost + outpt_cost + (1-sm_spec)*drug1_cost
        if retx==1:
            cost = sm_cost + outpt_cost + cx_cost + (1-cx_spec)*dst_cost + \
                   (1-sm_spec)*drug2_cost + (1-cx_spec)*(1-cxr_spec)*(drug3_cost-drug2_cost)
    if interv==2 or interv==5 or (interv==7 and hiv==1):
        if retx==0:
            cost = gxp_cost + outpt_cost + (1-gxp_spec)*drug1_cost + \
                   (1-gxp_spec)*(1-gxr_spec)*(drug3_cost-drug1_cost)
        if retx==1:
            cost = gxp_cost + outpt_cost + (1-gxp_spec)*drug2_cost + \
                   (1-gxp_spec)*(1-gxr_spec)*(drug3_cost-drug2_cost)
        if interv==5:
            cost+=sdgxp_cost
    if interv==8:
        if retx==0:
            cost = gxp_cost + outpt_cost + (1-gxp_spec)*drug1_cost + \
                   (1-gxp_spec)*(1-gxr_spec)*(cx_cost + dst_cost + \
                                              (1-cxr_spec)*(drug3_cost-drug1_cost))
        if retx==1:
            cost = gxp_cost + outpt_cost + (1-gxp_spec)*drug2_cost + \
                   (1-gxp_spec)*(1-gxr_spec)*(cx_cost + dst_cost + \
                                              (1-cxr_spec)*(drug3_cost-drug2_cost))
    if interv==3:
        if retx==0:
            cost = sm_cost + outpt_cost + mods_cost + (1-cx_spec)*drug1_cost + \
                   (1-cx_spec)*(1-cxr_spec)*(drug3_cost-drug1_cost)
        if retx==1:
            cost = sm_cost + outpt_cost + mods_cost + (1-cx_spec)*drug2_cost + \
                   (1-cx_spec)*(1-cxr_spec)*(drug3_cost-drug2_cost)
    return cost
        

##########################################################


##########################################################
# 6. DIFFERENTIAL EQUATION FUNCTION
##########################################################

# This function defines the differential equations that are later solved.

def diffeq(population,time):
    dxdt = np.zeros(tb_num)  # create the vector of ODEs
    X = population

    # The following equations add up all infectious compartments to calculate the force of infection
    active_s = np.array([7,13])              # smear-pos, DS-TB compartments
    active_s1 = active_s + 25
    active_s = np.concatenate((active_s,active_s1))
    active_s1 = active_s + 50
    active_s = np.concatenate((active_s,active_s1))

    smneg_s = np.array([4,8,14,19,20])       # smear-neg, DS-TB compartments
    smneg_s1 = smneg_s + 25
    smneg_s = np.concatenate((smneg_s,smneg_s1))
    smneg_s1 = smneg_s + 50
    smneg_s = np.concatenate((smneg_s,smneg_s1))    

    active_i = np.array([9,15])              # smear-pos, INH-m compartments
    active_i1 = active_i + 25
    active_i = np.concatenate((active_i,active_i1))
    active_i1 = active_i + 50
    active_i = np.concatenate((active_i,active_i1))

    smneg_i = np.array([5,10,16,21,22])       # smear-neg, INH-m compartments
    smneg_i1 = smneg_i + 25
    smneg_i = np.concatenate((smneg_i,smneg_i1))
    smneg_i1 = smneg_i + 50
    smneg_i = np.concatenate((smneg_i,smneg_i1))

    active_m = np.array([11,17])              # smear-pos, MDR-TB compartments
    active_m1 = active_m + 25
    active_m = np.concatenate((active_m,active_m1))
    active_m1 = active_m + 50
    active_m = np.concatenate((active_m,active_m1))

    smneg_m = np.array([6,12,18,23,24])       # smear-neg, MDR-TB compartments
    smneg_m1 = smneg_m + 25
    smneg_m = np.concatenate((smneg_m,smneg_m1))
    smneg_m1 = smneg_m + 50
    smneg_m = np.concatenate((smneg_m,smneg_m1))

    # use the quantities above to calculate forces of infection:
    force_s = beta_s*(X[active_s].sum() + relbeta_sn*X[smneg_s].sum())/population.sum()
    force_i = beta_s*fit_i*(X[active_i].sum() + relbeta_sn*X[smneg_i].sum())/population.sum()
    force_m = beta_s*fit_m*(X[active_m].sum() + relbeta_sn*X[smneg_m].sum())/population.sum()
    force_t = force_s + force_i + force_m

    # create a 100x100 matrix of flow rates:
    # each element is the flow from row to column
    # thus, chg_arr[0,1] is the flow from compartment 0 (uninfected) to
    # compartment 1 (DS-latent)
    chg_arr = np.zeros((tb_num,tb_num))
    i1 = np.array([0,50]) # HIV-neg only
    i2 = np.array([25,75]) # HIV-pos only
    i3 = np.array([0,25,50,75]) # all
    i4 = np.array([0,25]) # new dx
    i5 = np.array([50,75]) # retx
    chg_arr[i1,i1+1] = force_s*(1-rapid)*X[i1] # infection that becomes latent
    chg_arr[i1,i1+2] = force_i*(1-rapid)*X[i1]
    chg_arr[i1,i1+3] = force_m*(1-rapid)*X[i1]
    chg_arr[i2,i2+1] = force_s*(1-rapid_h)*X[i2]
    chg_arr[i2,i2+2] = force_i*(1-rapid_h)*X[i2]
    chg_arr[i2,i2+3] = force_m*(1-rapid_h)*X[i2]
    chg_arr[i1,i1+4] = force_s*rapid*X[i1]     # primary progressive TB
    chg_arr[i1,i1+5] = force_i*rapid*X[i1]
    chg_arr[i1,i1+6] = force_m*rapid*X[i1]
    chg_arr[i2,i2+4] = force_s*rapid_h*X[i2]
    chg_arr[i2,i2+5] = force_i*rapid_h*X[i2]
    chg_arr[i2,i2+6] = force_m*rapid_h*X[i2]
    chg_arr[i1+1,i1+4] += react*X[i1+1]         # reactivation
    chg_arr[i1+2,i1+5] += react*X[i1+2]
    chg_arr[i1+3,i1+6] += react*X[i1+3]
    chg_arr[i2+1,i2+4] += react_h*X[i2+1]
    chg_arr[i2+2,i2+5] += react_h*X[i2+2]
    chg_arr[i2+3,i2+6] += react_h*X[i2+3]
    chg_arr[i1+1,i1+4] += force_s*rapid*(1-prot)*X[i1+1]     # reinfection to active
    chg_arr[i1+1,i1+5] += force_i*rapid*(1-prot)*X[i1+1]
    chg_arr[i1+1,i1+6] += force_m*rapid*(1-prot)*X[i1+1]
    chg_arr[i1+2,i1+4] += force_s*rapid*(1-prot)*X[i1+2]
    chg_arr[i1+2,i1+5] += force_i*rapid*(1-prot)*X[i1+2]
    chg_arr[i1+2,i1+6] += force_m*rapid*(1-prot)*X[i1+2]
    chg_arr[i1+3,i1+4] += force_s*rapid*(1-prot)*X[i1+3]
    chg_arr[i1+3,i1+5] += force_i*rapid*(1-prot)*X[i1+3]
    chg_arr[i1+3,i1+6] += force_m*rapid*(1-prot)*X[i1+3]
    chg_arr[i1+1,i1+2] += force_i*(1-rapid*(1-prot))*X[i1+1] # reinfection to latent
    chg_arr[i1+1,i1+3] += force_m*(1-rapid*(1-prot))*X[i1+1]
    chg_arr[i1+2,i1+1] += force_s*(1-rapid*(1-prot))*X[i1+2]
    chg_arr[i1+2,i1+3] += force_m*(1-rapid*(1-prot))*X[i1+2]
    chg_arr[i1+3,i1+1] += force_s*(1-rapid*(1-prot))*X[i1+3]
    chg_arr[i1+3,i1+2] += force_i*(1-rapid*(1-prot))*X[i1+3]
    chg_arr[i2+1,i2+4] += force_s*rapid_h*X[i2+1]     # reinfection to active (HIV)
    chg_arr[i2+1,i2+5] += force_i*rapid_h*X[i2+1]
    chg_arr[i2+1,i2+6] += force_m*rapid_h*X[i2+1]
    chg_arr[i2+2,i2+4] += force_s*rapid_h*X[i2+2]
    chg_arr[i2+2,i2+5] += force_i*rapid_h*X[i2+2]
    chg_arr[i2+2,i2+6] += force_m*rapid_h*X[i2+2]
    chg_arr[i2+3,i2+4] += force_s*rapid_h*X[i2+3]
    chg_arr[i2+3,i2+5] += force_i*rapid_h*X[i2+3]
    chg_arr[i2+3,i2+6] += force_m*rapid_h*X[i2+3]
    chg_arr[i1+4,i1+5] += force_i*(1-rapid_h)*X[i1+4]  # reinfection to latent (HIV)
    chg_arr[i1+4,i1+6] += force_m*(1-rapid_h)*X[i1+4]
    chg_arr[i1+5,i1+4] += force_s*(1-rapid_h)*X[i1+5]
    chg_arr[i1+5,i1+6] += force_m*(1-rapid_h)*X[i1+5]
    chg_arr[i1+6,i1+4] += force_s*(1-rapid_h)*X[i1+6]
    chg_arr[i1+6,i1+5] += force_i*(1-rapid_h)*X[i1+6]
    chg_arr[i1+4,i1+7] += (1/predx_dur-cure_sn)*prop_inf*X[i1+4]  # progression to dx-seeking
    chg_arr[i1+4,i1+8] += (1/predx_dur-cure_sn)*(1-prop_inf)*X[i1+4]
    chg_arr[i1+5,i1+9] += (1/predx_dur-cure_sn)*prop_inf*X[i1+5]
    chg_arr[i1+5,i1+10] += (1/predx_dur-cure_sn)*(1-prop_inf)*X[i1+5]
    chg_arr[i1+6,i1+11] += (1/predx_dur-cure_sn)*prop_inf*X[i1+6]
    chg_arr[i1+6,i1+12] += (1/predx_dur-cure_sn)*(1-prop_inf)*X[i1+6]
    chg_arr[i2+4,i2+7] += (1/predx_dur_h)*prop_inf_h*X[i2+4]  # progress to dx-seek, HIV
    chg_arr[i2+4,i2+8] += (1/predx_dur_h)*(1-prop_inf_h)*X[i2+4]
    chg_arr[i2+5,i2+9] += (1/predx_dur_h)*prop_inf_h*X[i2+5]
    chg_arr[i2+5,i2+10] += (1/predx_dur_h)*(1-prop_inf_h)*X[i2+5]
    chg_arr[i2+6,i2+11] += (1/predx_dur_h)*prop_inf_h*X[i2+6]
    chg_arr[i2+6,i2+12] += (1/predx_dur_h)*(1-prop_inf_h)*X[i2+6]

    # The equations below use the output from the decision-tree
    # "txrate" function.
    # Arguments for this function are: intervention, smear, DR, retreat, hiv
    # Outputs are: tx rate, dx delay, tx_inapp, cost_dx, cost_tx, cost_inapp
    chg_arr[7,13] += txrate(intopt,1,0,0,0)[0]*X[7] # progress to "dx in progress"
    chg_arr[8,14] += txrate(intopt,0,0,0,0)[0]*X[8] # new
    chg_arr[9,15] += txrate(intopt,1,1,0,0)[0]*X[9]
    chg_arr[10,16] += txrate(intopt,0,1,0,0)[0]*X[10]
    chg_arr[11,17] += txrate(intopt,1,2,0,0)[0]*X[11]
    chg_arr[12,18] += txrate(intopt,0,2,0,0)[0]*X[12]
    chg_arr[57,63] += txrate(intopt,1,0,1,0)[0]*X[57] # progress to "dx in progress"
    chg_arr[58,64] += txrate(intopt,0,0,1,0)[0]*X[58] # retreat
    chg_arr[59,65] += txrate(intopt,1,1,1,0)[0]*X[59]
    chg_arr[60,66] += txrate(intopt,0,1,1,0)[0]*X[60]
    chg_arr[61,67] += txrate(intopt,1,2,1,0)[0]*X[61]
    chg_arr[62,68] += txrate(intopt,0,2,1,0)[0]*X[62]
    chg_arr[7,19] += txrate(intopt,1,0,0,0)[2]*(1-acq_s)*X[7] # progress to "inapp tx"
    chg_arr[8,20] += txrate(intopt,0,0,0,0)[2]*(1-acq_s)*X[8] # new
    chg_arr[9,21] += txrate(intopt,1,1,0,0)[2]*(1-acq_i1)*X[9]
    chg_arr[10,22] += txrate(intopt,0,1,0,0)[2]*(1-acq_i1)*X[10]
    chg_arr[11,23] += txrate(intopt,1,2,0,0)[2]*X[11]
    chg_arr[12,24] += txrate(intopt,0,2,0,0)[2]*X[12]
    chg_arr[7,21] += txrate(intopt,1,0,0,0)[2]*(acq_s)*(1-acq_mdr)*X[7] # new resistance
    chg_arr[8,22] += txrate(intopt,0,0,0,0)[2]*(acq_s)*(1-acq_mdr)*X[8]
    chg_arr[7,23] += txrate(intopt,1,0,0,0)[2]*(acq_s)*(acq_mdr)*X[7] # new resistance
    chg_arr[8,24] += txrate(intopt,0,0,0,0)[2]*(acq_s)*(acq_mdr)*X[8]
    chg_arr[9,23] += txrate(intopt,1,1,0,0)[2]*(acq_i1)*X[9]
    chg_arr[10,24] += txrate(intopt,0,1,0,0)[2]*(acq_i1)*X[10]
    chg_arr[57,69] += txrate(intopt,1,0,1,0)[2]*(1-acq_s)*X[57] # progress to "inapp tx"
    chg_arr[58,70] += txrate(intopt,0,0,1,0)[2]*(1-acq_s)*X[58] # retreat
    chg_arr[59,71] += txrate(intopt,1,1,1,0)[2]*(1-acq_i2)*X[59]
    chg_arr[60,72] += txrate(intopt,0,1,1,0)[2]*(1-acq_i2)*X[60]
    chg_arr[61,73] += txrate(intopt,1,2,1,0)[2]*X[61]
    chg_arr[62,74] += txrate(intopt,0,2,1,0)[2]*X[62]
    chg_arr[57,71] += txrate(intopt,1,0,1,0)[2]*(acq_s)*(1-acq_mdr)*X[57] # new resistance
    chg_arr[58,72] += txrate(intopt,0,0,1,0)[2]*(acq_s)*(1-acq_mdr)*X[58]
    chg_arr[57,73] += txrate(intopt,1,0,1,0)[2]*(acq_s)*(acq_mdr)*X[57] # new resistance
    chg_arr[58,74] += txrate(intopt,0,0,1,0)[2]*(acq_s)*(acq_mdr)*X[58]
    chg_arr[59,73] += txrate(intopt,1,1,1,0)[2]*(acq_i2)*X[59]
    chg_arr[60,74] += txrate(intopt,0,1,1,0)[2]*(acq_i2)*X[60]
    chg_arr[13,51] += txrate(intopt,1,0,0,0)[1]*X[13] # progress to treated
    chg_arr[14,51] += txrate(intopt,0,0,0,0)[1]*X[14] # new
    chg_arr[15,52] += txrate(intopt,1,1,0,0)[1]*X[15]
    chg_arr[16,52] += txrate(intopt,0,1,0,0)[1]*X[16]
    chg_arr[17,53] += txrate(intopt,1,2,0,0)[1]*X[17]
    chg_arr[18,53] += txrate(intopt,0,2,0,0)[1]*X[18]
    chg_arr[63,51] += txrate(intopt,1,0,1,0)[1]*X[63] # progress to treated
    chg_arr[64,51] += txrate(intopt,0,0,1,0)[1]*X[64] # retreat
    chg_arr[65,52] += txrate(intopt,1,1,1,0)[1]*X[65]
    chg_arr[66,52] += txrate(intopt,0,1,1,0)[1]*X[66]
    chg_arr[67,53] += txrate(intopt,1,2,1,0)[1]*X[67]
    chg_arr[68,53] += txrate(intopt,0,2,1,0)[1]*X[68]

    chg_arr[7+25,13+25] += txrate(intopt,1,0,0,1)[0]*X[7+25] # progress to "dx in progress"
    chg_arr[8+25,14+25] += txrate(intopt,0,0,0,1)[0]*X[8+25] # new
    chg_arr[9+25,15+25] += txrate(intopt,1,1,0,1)[0]*X[9+25]
    chg_arr[10+25,16+25] += txrate(intopt,0,1,0,1)[0]*X[10+25]
    chg_arr[11+25,17+25] += txrate(intopt,1,2,0,1)[0]*X[11+25]
    chg_arr[12+25,18+25] += txrate(intopt,0,2,0,1)[0]*X[12+25]
    chg_arr[57+25,63+25] += txrate(intopt,1,0,1,1)[0]*X[57+25] # progress to "dx in progress"
    chg_arr[58+25,64+25] += txrate(intopt,0,0,1,1)[0]*X[58+25] # retreat
    chg_arr[59+25,65+25] += txrate(intopt,1,1,1,1)[0]*X[59+25]
    chg_arr[60+25,66+25] += txrate(intopt,0,1,1,1)[0]*X[60+25]
    chg_arr[61+25,67+25] += txrate(intopt,1,2,1,1)[0]*X[61+25]
    chg_arr[62+25,68+25] += txrate(intopt,0,2,1,1)[0]*X[62+25]
    chg_arr[7+25,19+25] += txrate(intopt,1,0,0,1)[2]*(1-acq_s)*X[7+25] # progress to "inapp tx"
    chg_arr[8+25,20+25] += txrate(intopt,0,0,0,1)[2]*(1-acq_s)*X[8+25] # new
    chg_arr[9+25,21+25] += txrate(intopt,1,1,0,1)[2]*(1-acq_i1)*X[9+25]
    chg_arr[10+25,22+25] += txrate(intopt,0,1,0,1)[2]*(1-acq_i1)*X[10+25]
    chg_arr[11+25,23+25] += txrate(intopt,1,2,0,1)[2]*X[11+25]
    chg_arr[12+25,24+25] += txrate(intopt,0,2,0,1)[2]*X[12+25]
    chg_arr[7+25,21+25] += txrate(intopt,1,0,0,1)[2]*(acq_s)*(1-acq_mdr)*X[7+25] # new resistance
    chg_arr[8+25,22+25] += txrate(intopt,0,0,0,1)[2]*(acq_s)*(1-acq_mdr)*X[8+25]
    chg_arr[7+25,23+25] += txrate(intopt,1,0,0,1)[2]*(acq_s)*(acq_mdr)*X[7+25] # new resistance
    chg_arr[8+25,24+25] += txrate(intopt,0,0,0,1)[2]*(acq_s)*(acq_mdr)*X[8+25]
    chg_arr[9+25,23+25] += txrate(intopt,1,1,0,1)[2]*(acq_i1)*X[9+25]
    chg_arr[10+25,24+25] += txrate(intopt,0,1,0,1)[2]*(acq_i1)*X[10+25]
    chg_arr[57+25,69+25] += txrate(intopt,1,0,1,1)[2]*(1-acq_s)*X[57+25] # progress to "inapp tx"
    chg_arr[58+25,70+25] += txrate(intopt,0,0,1,1)[2]*(1-acq_s)*X[58+25] # retreat
    chg_arr[59+25,71+25] += txrate(intopt,1,1,1,1)[2]*(1-acq_i2)*X[59+25]
    chg_arr[60+25,72+25] += txrate(intopt,0,1,1,1)[2]*(1-acq_i2)*X[60+25]
    chg_arr[61+25,73+25] += txrate(intopt,1,2,1,1)[2]*X[61+25]
    chg_arr[62+25,74+25] += txrate(intopt,0,2,1,1)[2]*X[62+25]
    chg_arr[57+25,71+25] += txrate(intopt,1,0,1,1)[2]*(acq_s)*(1-acq_mdr)*X[57+25] # new resistance
    chg_arr[58+25,72+25] += txrate(intopt,0,0,1,1)[2]*(acq_s)*(1-acq_mdr)*X[58+25]
    chg_arr[57+25,73+25] += txrate(intopt,1,0,1,1)[2]*(acq_s)*(acq_mdr)*X[57+25] # new resistance
    chg_arr[58+25,74+25] += txrate(intopt,0,0,1,1)[2]*(acq_s)*(acq_mdr)*X[58+25]
    chg_arr[59+25,73+25] += txrate(intopt,1,1,1,1)[2]*(acq_i2)*X[59+25]
    chg_arr[60+25,74+25] += txrate(intopt,0,1,1,1)[2]*(acq_i2)*X[60+25]
    chg_arr[13+25,51+25] += txrate(intopt,1,0,0,1)[1]*X[13+25] # progress to treated
    chg_arr[14+25,51+25] += txrate(intopt,0,0,0,1)[1]*X[14+25] # new
    chg_arr[15+25,52+25] += txrate(intopt,1,1,0,1)[1]*X[15+25]
    chg_arr[16+25,52+25] += txrate(intopt,0,1,0,1)[1]*X[16+25]
    chg_arr[17+25,53+25] += txrate(intopt,1,2,0,1)[1]*X[17+25]
    chg_arr[18+25,53+25] += txrate(intopt,0,2,0,1)[1]*X[18+25]
    chg_arr[63+25,51+25] += txrate(intopt,1,0,1,1)[1]*X[63+25] # progress to treated
    chg_arr[64+25,51+25] += txrate(intopt,0,0,1,1)[1]*X[64+25] # retreat
    chg_arr[65+25,52+25] += txrate(intopt,1,1,1,1)[1]*X[65+25]
    chg_arr[66+25,52+25] += txrate(intopt,0,1,1,1)[1]*X[66+25]
    chg_arr[67+25,53+25] += txrate(intopt,1,2,1,1)[1]*X[67+25]
    chg_arr[68+25,53+25] += txrate(intopt,0,2,1,1)[1]*X[68+25]

    chg_arr[i4+19,i4+57] += (12./dur_fail)*defvfail_s*X[i4+19] # default from "inapp tx" (new cases)   
    chg_arr[i4+20,i4+58] += (12./dur_fail)*defvfail_s*X[i4+20] # assume zero cost b/c 1/2 of default is cured
    chg_arr[i4+21,i4+59] += (12./dur_fail)*defvfail_i*X[i4+21] 
    chg_arr[i4+22,i4+60] += (12./dur_fail)*defvfail_i*X[i4+22]    
    chg_arr[i4+23,i4+61] += (12./dur_fail)*defvfail_m*X[i4+23]
    chg_arr[i4+24,i4+62] += (12./dur_fail)*defvfail_m*X[i4+24]    
    chg_arr[i5+19,i5+7] += (12./dur_fail)*defvfail_s*X[i5+19] # default from "inapp tx" (retx cases)
    chg_arr[i5+20,i5+8] += (12./dur_fail)*defvfail_s*X[i5+20] # assume zero cost b/c 1/2 of default is cured
    chg_arr[i5+21,i5+9] += (12./dur_fail)*defvfail_i*X[i5+21]
    chg_arr[i5+22,i5+10] += (12./dur_fail)*defvfail_i*X[i5+22]    
    chg_arr[i5+23,i5+11] += (12./dur_fail)*defvfail_m*X[i5+23]
    chg_arr[i5+24,i5+12] += (12./dur_fail)*defvfail_m*X[i5+24] 
    chg_arr[i4+19,i4+51] += (12./dur_fail)*(1-defvfail_s)*X[i4+19]*(1-fail_rt) # failure from "inapp tx" (new TB cases)    
    chg_arr[i4+20,i4+51] += (12./dur_fail)*(1-defvfail_s)*X[i4+20]*(1-fail_rt) # these are the pts that are then successfully treated 
    chg_arr[i4+21,i4+52] += (12./dur_fail)*(1-defvfail_i)*X[i4+21]*(1-fail_i2) # the ones below re-fail
    chg_arr[i4+22,i4+52] += (12./dur_fail)*(1-defvfail_i)*X[i4+22]*(1-fail_i2)   
    chg_arr[i4+23,i4+53] += (12./dur_fail)*(1-defvfail_m)*X[i4+23]*(1-fail_m2)
    chg_arr[i4+24,i4+53] += (12./dur_fail)*(1-defvfail_m)*X[i4+24]*(1-fail_m2)
    chg_arr[i4+19,i4+69] += (12./dur_fail)*(1-defvfail_s)*X[i4+19]*(fail_rt) # re-failure from "inapp tx" -> now classified as retx    
    chg_arr[i4+20,i4+70] += (12./dur_fail)*(1-defvfail_s)*X[i4+20]*(fail_rt) 
    chg_arr[i4+21,i4+71] += (12./dur_fail)*(1-defvfail_i)*X[i4+21]*(fail_i2) 
    chg_arr[i4+22,i4+72] += (12./dur_fail)*(1-defvfail_i)*X[i4+22]*(fail_i2)   
    chg_arr[i4+23,i4+73] += (12./dur_fail)*(1-defvfail_m)*X[i4+23]*(fail_m2)
    chg_arr[i4+24,i4+74] += (12./dur_fail)*(1-defvfail_m)*X[i4+24]*(fail_m2)
    chg_arr[i5+19,i5+1] += (12./dur_fail)*(1-defvfail_s)*X[i5+19]*(1-fail_rt) # failure from "inapp tx"    
    chg_arr[i5+20,i5+1] += (12./dur_fail)*(1-defvfail_s)*X[i5+20]*(1-fail_rt) # retx pts, so "re-fail" stays in the same box
    chg_arr[i5+21,i5+2] += (12./dur_fail)*(1-defvfail_i)*X[i5+21]*(1-fail_i2)  
    chg_arr[i5+22,i5+2] += (12./dur_fail)*(1-defvfail_i)*X[i5+22]*(1-fail_i2)   
    chg_arr[i5+23,i5+3] += (12./dur_fail)*(1-defvfail_m)*X[i5+23]*(1-fail_m2)
    chg_arr[i5+24,i5+3] += (12./dur_fail)*(1-defvfail_m)*X[i5+24]*(1-fail_m2)
    i6 = np.arange(25)                          # HIV infection
    chg_arr[i6,i6+25] += hiv_inc*X[i6]
    chg_arr[i6+50,i6+75] += hiv_inc*X[i6+50]
    i7 = np.arange(4)                           # inappropriate tx for TB
    chg_arr[i7,i7+50] += prop_cough*(1-invspec(intopt,0))*X[i7]
    chg_arr[i7+25,i7+75] += prop_cough*(1-invspec(intopt,1))*X[i7+25]
    i8 = np.arange(50)                         # mortality
    chg_arr[i6,0] += mortality(0,0)*X[i6]       # background mortality
    chg_arr[i6+50,0] += mortality(0,0)*X[i6+50]
    chg_arr[i6+25,0] += mortality(0,1)*X[i6+25] # HIV deaths
    chg_arr[i6+75,0] += mortality(0,1)*X[i6+75]
    i9 = np.array([7,9,11,13,15,17])  # smear-pos
    i10 = np.array([4,5,6,8,10,12,14,16,18,19,20,21,22,23,24])  # smear-neg
    chg_arr[i9,0] += mortality(1,0)*X[i9]              # smear-positive TB deaths
    chg_arr[i9+25,0] += mortality(1,1)*X[i9+25]
    chg_arr[i9+50,0] += mortality(1,0)*X[i9+50]
    chg_arr[i9+75,0] += mortality(1,1)*X[i9+75]
    chg_arr[i10,0] += mortality(2,0)*X[i10]              # smear-negative TB deaths
    chg_arr[i10+25,0] += mortality(2,1)*X[i10+25]
    chg_arr[i10+50,0] += mortality(2,0)*X[i10+50]
    chg_arr[i10+75,0] += mortality(2,1)*X[i10+75]
    chg_arr[i1+7,i1+1] += cure_sp*X[i1+7]              # smear-positive self-cure (no HIV)
    chg_arr[i1+9,i1+2] += cure_sp*X[i1+9]
    chg_arr[i1+11,i1+3] += cure_sp*X[i1+11]
    chg_arr[i1+13,i1+1] += cure_sp*X[i1+13]
    chg_arr[i1+15,i1+2] += cure_sp*X[i1+15]
    chg_arr[i1+17,i1+3] += cure_sp*X[i1+17]
    chg_arr[i1+8,i1+1] += cure_sn*X[i1+8]              # smear-negative self-cure (no HIV)
    chg_arr[i1+10,i1+2] += cure_sn*X[i1+10]
    chg_arr[i1+12,i1+3] += cure_sn*X[i1+12]
    chg_arr[i1+14,i1+1] += cure_sn*X[i1+14]
    chg_arr[i1+16,i1+2] += cure_sn*X[i1+16]
    chg_arr[i1+18,i1+3] += cure_sn*X[i1+18]
    chg_arr[i1+4,i1+1] += cure_sn*X[i1+4]
    chg_arr[i1+5,i1+2] += cure_sn*X[i1+5]
    chg_arr[i1+6,i1+3] += cure_sn*X[i1+6]
    chg_arr[i1+19,i1+1] += cure_sn*X[i1+19]
    chg_arr[i1+21,i1+2] += cure_sn*X[i1+21]
    chg_arr[i1+23,i1+3] += cure_sn*X[i1+23]
    chg_arr[i1+20,i1+1] += cure_sn*X[i1+20]
    chg_arr[i1+22,i1+2] += cure_sn*X[i1+22]
    chg_arr[i1+24,i1+3] += cure_sn*X[i1+24]

    # differential equations that are the output of the function:
    # each equation is "sum of all inputs minus sum of all outputs"
    dxdt[0] = np.sum(chg_arr[:,0])-np.sum(chg_arr[0,:])
    dxdt[1] = np.sum(chg_arr[:,1])-np.sum(chg_arr[1,:])
    dxdt[2] = np.sum(chg_arr[:,2])-np.sum(chg_arr[2,:])
    dxdt[3] = np.sum(chg_arr[:,3])-np.sum(chg_arr[3,:])
    dxdt[4] = np.sum(chg_arr[:,4])-np.sum(chg_arr[4,:])
    dxdt[5] = np.sum(chg_arr[:,5])-np.sum(chg_arr[5,:])
    dxdt[6] = np.sum(chg_arr[:,6])-np.sum(chg_arr[6,:])
    dxdt[7] = np.sum(chg_arr[:,7])-np.sum(chg_arr[7,:])
    dxdt[8] = np.sum(chg_arr[:,8])-np.sum(chg_arr[8,:])
    dxdt[9] = np.sum(chg_arr[:,9])-np.sum(chg_arr[9,:])
    dxdt[10] = np.sum(chg_arr[:,10])-np.sum(chg_arr[10,:])
    dxdt[11] = np.sum(chg_arr[:,11])-np.sum(chg_arr[11,:])
    dxdt[12] = np.sum(chg_arr[:,12])-np.sum(chg_arr[12,:])
    dxdt[13] = np.sum(chg_arr[:,13])-np.sum(chg_arr[13,:])
    dxdt[14] = np.sum(chg_arr[:,14])-np.sum(chg_arr[14,:])
    dxdt[15] = np.sum(chg_arr[:,15])-np.sum(chg_arr[15,:])
    dxdt[16] = np.sum(chg_arr[:,16])-np.sum(chg_arr[16,:])
    dxdt[17] = np.sum(chg_arr[:,17])-np.sum(chg_arr[17,:])
    dxdt[18] = np.sum(chg_arr[:,18])-np.sum(chg_arr[18,:])
    dxdt[19] = np.sum(chg_arr[:,19])-np.sum(chg_arr[19,:])
    dxdt[20] = np.sum(chg_arr[:,20])-np.sum(chg_arr[20,:])
    dxdt[21] = np.sum(chg_arr[:,21])-np.sum(chg_arr[21,:])
    dxdt[22] = np.sum(chg_arr[:,22])-np.sum(chg_arr[22,:])
    dxdt[23] = np.sum(chg_arr[:,23])-np.sum(chg_arr[23,:])
    dxdt[24] = np.sum(chg_arr[:,24])-np.sum(chg_arr[24,:])
    dxdt[25] = np.sum(chg_arr[:,25])-np.sum(chg_arr[25,:])
    dxdt[26] = np.sum(chg_arr[:,26])-np.sum(chg_arr[26,:])
    dxdt[27] = np.sum(chg_arr[:,27])-np.sum(chg_arr[27,:])
    dxdt[28] = np.sum(chg_arr[:,28])-np.sum(chg_arr[28,:])
    dxdt[29] = np.sum(chg_arr[:,29])-np.sum(chg_arr[29,:])
    dxdt[30] = np.sum(chg_arr[:,30])-np.sum(chg_arr[30,:])
    dxdt[31] = np.sum(chg_arr[:,31])-np.sum(chg_arr[31,:])
    dxdt[32] = np.sum(chg_arr[:,32])-np.sum(chg_arr[32,:])
    dxdt[33] = np.sum(chg_arr[:,33])-np.sum(chg_arr[33,:])
    dxdt[34] = np.sum(chg_arr[:,34])-np.sum(chg_arr[34,:])
    dxdt[35] = np.sum(chg_arr[:,35])-np.sum(chg_arr[35,:])
    dxdt[36] = np.sum(chg_arr[:,36])-np.sum(chg_arr[36,:])
    dxdt[37] = np.sum(chg_arr[:,37])-np.sum(chg_arr[37,:])
    dxdt[38] = np.sum(chg_arr[:,38])-np.sum(chg_arr[38,:])
    dxdt[39] = np.sum(chg_arr[:,39])-np.sum(chg_arr[39,:])
    dxdt[40] = np.sum(chg_arr[:,40])-np.sum(chg_arr[40,:])
    dxdt[41] = np.sum(chg_arr[:,41])-np.sum(chg_arr[41,:])
    dxdt[42] = np.sum(chg_arr[:,42])-np.sum(chg_arr[42,:])
    dxdt[43] = np.sum(chg_arr[:,43])-np.sum(chg_arr[43,:])
    dxdt[44] = np.sum(chg_arr[:,44])-np.sum(chg_arr[44,:])
    dxdt[45] = np.sum(chg_arr[:,45])-np.sum(chg_arr[45,:])
    dxdt[46] = np.sum(chg_arr[:,46])-np.sum(chg_arr[46,:])
    dxdt[47] = np.sum(chg_arr[:,47])-np.sum(chg_arr[47,:])
    dxdt[48] = np.sum(chg_arr[:,48])-np.sum(chg_arr[48,:])
    dxdt[49] = np.sum(chg_arr[:,49])-np.sum(chg_arr[49,:])
    dxdt[50] = np.sum(chg_arr[:,50])-np.sum(chg_arr[50,:])
    dxdt[51] = np.sum(chg_arr[:,51])-np.sum(chg_arr[51,:])
    dxdt[52] = np.sum(chg_arr[:,52])-np.sum(chg_arr[52,:])
    dxdt[53] = np.sum(chg_arr[:,53])-np.sum(chg_arr[53,:])
    dxdt[54] = np.sum(chg_arr[:,54])-np.sum(chg_arr[54,:])
    dxdt[55] = np.sum(chg_arr[:,55])-np.sum(chg_arr[55,:])
    dxdt[56] = np.sum(chg_arr[:,56])-np.sum(chg_arr[56,:])
    dxdt[57] = np.sum(chg_arr[:,57])-np.sum(chg_arr[57,:])
    dxdt[58] = np.sum(chg_arr[:,58])-np.sum(chg_arr[58,:])
    dxdt[59] = np.sum(chg_arr[:,59])-np.sum(chg_arr[59,:])
    dxdt[60] = np.sum(chg_arr[:,60])-np.sum(chg_arr[60,:])
    dxdt[61] = np.sum(chg_arr[:,61])-np.sum(chg_arr[61,:])
    dxdt[62] = np.sum(chg_arr[:,62])-np.sum(chg_arr[62,:])
    dxdt[63] = np.sum(chg_arr[:,63])-np.sum(chg_arr[63,:])
    dxdt[64] = np.sum(chg_arr[:,64])-np.sum(chg_arr[64,:])
    dxdt[65] = np.sum(chg_arr[:,65])-np.sum(chg_arr[65,:])
    dxdt[66] = np.sum(chg_arr[:,66])-np.sum(chg_arr[66,:])
    dxdt[67] = np.sum(chg_arr[:,67])-np.sum(chg_arr[67,:])
    dxdt[68] = np.sum(chg_arr[:,68])-np.sum(chg_arr[68,:])
    dxdt[69] = np.sum(chg_arr[:,69])-np.sum(chg_arr[69,:])
    dxdt[70] = np.sum(chg_arr[:,70])-np.sum(chg_arr[70,:])
    dxdt[71] = np.sum(chg_arr[:,71])-np.sum(chg_arr[71,:])
    dxdt[72] = np.sum(chg_arr[:,72])-np.sum(chg_arr[72,:])
    dxdt[73] = np.sum(chg_arr[:,73])-np.sum(chg_arr[73,:])
    dxdt[74] = np.sum(chg_arr[:,74])-np.sum(chg_arr[74,:])
    dxdt[75] = np.sum(chg_arr[:,75])-np.sum(chg_arr[75,:])
    dxdt[76] = np.sum(chg_arr[:,76])-np.sum(chg_arr[76,:])
    dxdt[77] = np.sum(chg_arr[:,77])-np.sum(chg_arr[77,:])
    dxdt[78] = np.sum(chg_arr[:,78])-np.sum(chg_arr[78,:])
    dxdt[79] = np.sum(chg_arr[:,79])-np.sum(chg_arr[79,:])
    dxdt[80] = np.sum(chg_arr[:,80])-np.sum(chg_arr[80,:])
    dxdt[81] = np.sum(chg_arr[:,81])-np.sum(chg_arr[81,:])
    dxdt[82] = np.sum(chg_arr[:,82])-np.sum(chg_arr[82,:])
    dxdt[83] = np.sum(chg_arr[:,83])-np.sum(chg_arr[83,:])
    dxdt[84] = np.sum(chg_arr[:,84])-np.sum(chg_arr[84,:])
    dxdt[85] = np.sum(chg_arr[:,85])-np.sum(chg_arr[85,:])
    dxdt[86] = np.sum(chg_arr[:,86])-np.sum(chg_arr[86,:])
    dxdt[87] = np.sum(chg_arr[:,87])-np.sum(chg_arr[87,:])
    dxdt[88] = np.sum(chg_arr[:,88])-np.sum(chg_arr[88,:])
    dxdt[89] = np.sum(chg_arr[:,89])-np.sum(chg_arr[89,:])
    dxdt[90] = np.sum(chg_arr[:,90])-np.sum(chg_arr[90,:])
    dxdt[91] = np.sum(chg_arr[:,91])-np.sum(chg_arr[91,:])
    dxdt[92] = np.sum(chg_arr[:,92])-np.sum(chg_arr[92,:])
    dxdt[93] = np.sum(chg_arr[:,93])-np.sum(chg_arr[93,:])
    dxdt[94] = np.sum(chg_arr[:,94])-np.sum(chg_arr[94,:])
    dxdt[95] = np.sum(chg_arr[:,95])-np.sum(chg_arr[95,:])
    dxdt[96] = np.sum(chg_arr[:,96])-np.sum(chg_arr[96,:])
    dxdt[97] = np.sum(chg_arr[:,97])-np.sum(chg_arr[97,:])
    dxdt[98] = np.sum(chg_arr[:,98])-np.sum(chg_arr[98,:])
    dxdt[99] = np.sum(chg_arr[:,99])-np.sum(chg_arr[99,:])
    return dxdt
###########################################################


##########################################################
# 7. SOLVE FOR EQUILIBRIUM
##########################################################

# The following equation replicates the function in
#      6 above (differential equation function).
# However, it substitutes 3 quantities: rec25, rec75, and rec50.
# These quantities are used as placeholders for the given populations,
#      X[25], X[50], and X[75].
# Thus, rec25 denotes the population of the 25th compartment,
#      rec50 denotes the population of the 50th compartment,
#      rec75 denotes the population of the 75th compartment.
# The "initial guess" for these populations is that they are equal in size.
# Concomitantly, X[25] denotes hiv incidence,
#       X[50] denotes the transmission parameter beta,
#       X[75] denotes the reduction in transmission rate for MDR-TB.
# The rates of change in X[25], X[50], and X[75] are now set to
#       the difference between calculated and target HIV prevalence,
#       between calculated and target TB incidence, and
#       between calculated and target MDR-TB incidence, respectively.
# Thus, at the roots of these equations (dx/dt = 0), the population
#      has achieved the target HIV prevalence, TB incidence, and MDR-TB incidence.
# Equations 100 and 101 are then used to maintain a constant population,
#      ensuring that rec25 and rec50 are also not changing at steady-state.

def solvebeta(population):
    dxdt = np.zeros(tb_num+2)  # create the vector of ODEs
    X = population
    rec1 = 100000 - np.sum(X) + X[25] + X[50] + X[75] + X[100] + X[101]
    rec25 = (rec1+X[100]+X[101])/3.   
    rec75 = rec25-X[100] # X[100] is the difference b/w X[25] & X[75]
    rec50 = rec25-X[101] # X[101] is the difference b/w X[50] & X[25]

    active_s = np.array([7,13])              # smear-pos, DS-TB compartments
    active_s1 = active_s + 25
    active_s = np.concatenate((active_s,active_s1))
    active_s1 = active_s + 50
    active_s = np.concatenate((active_s,active_s1))

    smneg_s = np.array([4,8,14,19,20])       # smear-neg, DS-TB compartments
    smneg_s1 = smneg_s + 25
    smneg_s = np.concatenate((smneg_s,smneg_s1))
    smneg_s1 = smneg_s + 50
    smneg_s = np.concatenate((smneg_s,smneg_s1))    

    active_i = np.array([9,15])              # smear-pos, INH-m compartments
    active_i1 = active_i + 25
    active_i = np.concatenate((active_i,active_i1))
    active_i1 = active_i + 50
    active_i = np.concatenate((active_i,active_i1))

    smneg_i = np.array([5,10,16,21,22])       # smear-neg, INH-m compartments
    smneg_i1 = smneg_i + 25
    smneg_i = np.concatenate((smneg_i,smneg_i1))
    smneg_i1 = smneg_i + 50
    smneg_i = np.concatenate((smneg_i,smneg_i1))

    active_m = np.array([11,17])              # smear-pos, MDR-TB compartments
    active_m1 = active_m + 25
    active_m = np.concatenate((active_m,active_m1))
    active_m1 = active_m + 50
    active_m = np.concatenate((active_m,active_m1))

    smneg_m = np.array([6,12,18,23,24])       # smear-neg, MDR-TB compartments
    smneg_m1 = smneg_m + 25
    smneg_m = np.concatenate((smneg_m,smneg_m1))
    smneg_m1 = smneg_m + 50
    smneg_m = np.concatenate((smneg_m,smneg_m1))

    # forces of infection:
    force_s = X[50]*(X[active_s].sum() + relbeta_sn*X[smneg_s].sum())/100000
    force_i = X[50]*(1.-X[75]/4.)*(X[active_i].sum() + relbeta_sn*X[smneg_i].sum())/100000
    force_m = X[50]*(1.-X[75])*(X[active_m].sum() + relbeta_sn*X[smneg_m].sum())/100000
    force_t = force_s + force_i + force_m

    # 100x100 matrix of flow rates:
    chg_arr = np.zeros((tb_num,tb_num))
    i1 = np.array([0,50]) # HIV-neg only
    i2 = np.array([25,75]) # HIV-pos only
    i3 = np.array([0,25,50,75]) # all
    i4 = np.array([0,25]) # new dx
    i5 = np.array([50,75]) # retx
    chg_arr[0,1] = force_s*(1-rapid)*X[0] # infection that becomes latent
    chg_arr[0,2] = force_i*(1-rapid)*X[0]
    chg_arr[0,3] = force_m*(1-rapid)*X[0]
    chg_arr[50,51] = force_s*(1-rapid)*rec50 # infection that becomes latent
    chg_arr[50,52] = force_i*(1-rapid)*rec50
    chg_arr[50,53] = force_m*(1-rapid)*rec50
    chg_arr[25,26] = force_s*(1-rapid_h)*rec25
    chg_arr[25,27] = force_i*(1-rapid_h)*rec25
    chg_arr[25,28] = force_m*(1-rapid_h)*rec25
    chg_arr[75,76] = force_s*(1-rapid_h)*rec75
    chg_arr[75,77] = force_i*(1-rapid_h)*rec75
    chg_arr[75,78] = force_m*(1-rapid_h)*rec75
    chg_arr[0,4] = force_s*rapid*X[0]     # primary progressive TB
    chg_arr[0,5] = force_i*rapid*X[0]
    chg_arr[0,6] = force_m*rapid*X[0]
    chg_arr[50,54] = force_s*rapid*rec50     # primary progressive TB
    chg_arr[50,55] = force_i*rapid*rec50
    chg_arr[50,56] = force_m*rapid*rec50
    chg_arr[25,29] = force_s*rapid_h*rec25
    chg_arr[25,30] = force_i*rapid_h*rec25
    chg_arr[25,31] = force_m*rapid_h*rec25
    chg_arr[75,79] = force_s*rapid_h*rec75
    chg_arr[75,80] = force_i*rapid_h*rec75
    chg_arr[75,81] = force_m*rapid_h*rec75
    chg_arr[i1+1,i1+4] += react*X[i1+1]         # reactivation
    chg_arr[i1+2,i1+5] += react*X[i1+2]
    chg_arr[i1+3,i1+6] += react*X[i1+3]
    chg_arr[i2+1,i2+4] += react_h*X[i2+1]
    chg_arr[i2+2,i2+5] += react_h*X[i2+2]
    chg_arr[i2+3,i2+6] += react_h*X[i2+3]
    chg_arr[i1+1,i1+4] += force_s*rapid*(1-prot)*X[i1+1]     # reinfection to active
    chg_arr[i1+1,i1+5] += force_i*rapid*(1-prot)*X[i1+1]
    chg_arr[i1+1,i1+6] += force_m*rapid*(1-prot)*X[i1+1]
    chg_arr[i1+2,i1+4] += force_s*rapid*(1-prot)*X[i1+2]
    chg_arr[i1+2,i1+5] += force_i*rapid*(1-prot)*X[i1+2]
    chg_arr[i1+2,i1+6] += force_m*rapid*(1-prot)*X[i1+2]
    chg_arr[i1+3,i1+4] += force_s*rapid*(1-prot)*X[i1+3]
    chg_arr[i1+3,i1+5] += force_i*rapid*(1-prot)*X[i1+3]
    chg_arr[i1+3,i1+6] += force_m*rapid*(1-prot)*X[i1+3]
    chg_arr[i1+1,i1+2] += force_i*(1-rapid*(1-prot))*X[i1+1] # reinfection to latent
    chg_arr[i1+1,i1+3] += force_m*(1-rapid*(1-prot))*X[i1+1]
    chg_arr[i1+2,i1+1] += force_s*(1-rapid*(1-prot))*X[i1+2]
    chg_arr[i1+2,i1+3] += force_m*(1-rapid*(1-prot))*X[i1+2]
    chg_arr[i1+3,i1+1] += force_s*(1-rapid*(1-prot))*X[i1+3]
    chg_arr[i1+3,i1+2] += force_i*(1-rapid*(1-prot))*X[i1+3]
    chg_arr[i2+1,i2+4] += force_s*rapid_h*X[i2+1]     # reinfection to active (HIV)
    chg_arr[i2+1,i2+5] += force_i*rapid_h*X[i2+1]
    chg_arr[i2+1,i2+6] += force_m*rapid_h*X[i2+1]
    chg_arr[i2+2,i2+4] += force_s*rapid_h*X[i2+2]
    chg_arr[i2+2,i2+5] += force_i*rapid_h*X[i2+2]
    chg_arr[i2+2,i2+6] += force_m*rapid_h*X[i2+2]
    chg_arr[i2+3,i2+4] += force_s*rapid_h*X[i2+3]
    chg_arr[i2+3,i2+5] += force_i*rapid_h*X[i2+3]
    chg_arr[i2+3,i2+6] += force_m*rapid_h*X[i2+3]
    chg_arr[i1+4,i1+5] += force_i*(1-rapid_h)*X[i1+4]  # reinfection to latent (HIV)
    chg_arr[i1+4,i1+6] += force_m*(1-rapid_h)*X[i1+4]
    chg_arr[i1+5,i1+4] += force_s*(1-rapid_h)*X[i1+5]
    chg_arr[i1+5,i1+6] += force_m*(1-rapid_h)*X[i1+5]
    chg_arr[i1+6,i1+4] += force_s*(1-rapid_h)*X[i1+6]
    chg_arr[i1+6,i1+5] += force_i*(1-rapid_h)*X[i1+6]
    chg_arr[i1+4,i1+7] += (1/predx_dur-cure_sn)*prop_inf*X[i1+4]  # progression to dx-seeking
    chg_arr[i1+4,i1+8] += (1/predx_dur-cure_sn)*(1-prop_inf)*X[i1+4]
    chg_arr[i1+5,i1+9] += (1/predx_dur-cure_sn)*prop_inf*X[i1+5]
    chg_arr[i1+5,i1+10] += (1/predx_dur-cure_sn)*(1-prop_inf)*X[i1+5]
    chg_arr[i1+6,i1+11] += (1/predx_dur-cure_sn)*prop_inf*X[i1+6]
    chg_arr[i1+6,i1+12] += (1/predx_dur-cure_sn)*(1-prop_inf)*X[i1+6]
    chg_arr[i2+4,i2+7] += (1/predx_dur_h)*prop_inf_h*X[i2+4]  # progress to dx-seek, HIV
    chg_arr[i2+4,i2+8] += (1/predx_dur_h)*(1-prop_inf_h)*X[i2+4]
    chg_arr[i2+5,i2+9] += (1/predx_dur_h)*prop_inf_h*X[i2+5]
    chg_arr[i2+5,i2+10] += (1/predx_dur_h)*(1-prop_inf_h)*X[i2+5]
    chg_arr[i2+6,i2+11] += (1/predx_dur_h)*prop_inf_h*X[i2+6]
    chg_arr[i2+6,i2+12] += (1/predx_dur_h)*(1-prop_inf_h)*X[i2+6]

    chg_arr[7,13] += txrate(intopt,1,0,0,0)[0]*X[7] # progress to "dx in progress"
    chg_arr[8,14] += txrate(intopt,0,0,0,0)[0]*X[8] # new
    chg_arr[9,15] += txrate(intopt,1,1,0,0)[0]*X[9]
    chg_arr[10,16] += txrate(intopt,0,1,0,0)[0]*X[10]
    chg_arr[11,17] += txrate(intopt,1,2,0,0)[0]*X[11]
    chg_arr[12,18] += txrate(intopt,0,2,0,0)[0]*X[12]
    chg_arr[57,63] += txrate(intopt,1,0,1,0)[0]*X[57] # progress to "dx in progress"
    chg_arr[58,64] += txrate(intopt,0,0,1,0)[0]*X[58] # retreat
    chg_arr[59,65] += txrate(intopt,1,1,1,0)[0]*X[59]
    chg_arr[60,66] += txrate(intopt,0,1,1,0)[0]*X[60]
    chg_arr[61,67] += txrate(intopt,1,2,1,0)[0]*X[61]
    chg_arr[62,68] += txrate(intopt,0,2,1,0)[0]*X[62]
    chg_arr[7,19] += txrate(intopt,1,0,0,0)[2]*(1-acq_s)*X[7] # progress to "inapp tx"
    chg_arr[8,20] += txrate(intopt,0,0,0,0)[2]*(1-acq_s)*X[8] # new
    chg_arr[9,21] += txrate(intopt,1,1,0,0)[2]*(1-acq_i1)*X[9]
    chg_arr[10,22] += txrate(intopt,0,1,0,0)[2]*(1-acq_i1)*X[10]
    chg_arr[11,23] += txrate(intopt,1,2,0,0)[2]*X[11]
    chg_arr[12,24] += txrate(intopt,0,2,0,0)[2]*X[12]
    chg_arr[7,21] += txrate(intopt,1,0,0,0)[2]*(acq_s)*(1-acq_mdr)*X[7] # new resistance
    chg_arr[8,22] += txrate(intopt,0,0,0,0)[2]*(acq_s)*(1-acq_mdr)*X[8]
    chg_arr[7,23] += txrate(intopt,1,0,0,0)[2]*(acq_s)*(acq_mdr)*X[7] # new resistance
    chg_arr[8,24] += txrate(intopt,0,0,0,0)[2]*(acq_s)*(acq_mdr)*X[8]
    chg_arr[9,23] += txrate(intopt,1,1,0,0)[2]*(acq_i1)*X[9]
    chg_arr[10,24] += txrate(intopt,0,1,0,0)[2]*(acq_i1)*X[10]
    chg_arr[57,69] += txrate(intopt,1,0,1,0)[2]*(1-acq_s)*X[57] # progress to "inapp tx"
    chg_arr[58,70] += txrate(intopt,0,0,1,0)[2]*(1-acq_s)*X[58] # retreat
    chg_arr[59,71] += txrate(intopt,1,1,1,0)[2]*(1-acq_i2)*X[59]
    chg_arr[60,72] += txrate(intopt,0,1,1,0)[2]*(1-acq_i2)*X[60]
    chg_arr[61,73] += txrate(intopt,1,2,1,0)[2]*X[61]
    chg_arr[62,74] += txrate(intopt,0,2,1,0)[2]*X[62]
    chg_arr[57,71] += txrate(intopt,1,0,1,0)[2]*(acq_s)*(1-acq_mdr)*X[57] # new resistance
    chg_arr[58,72] += txrate(intopt,0,0,1,0)[2]*(acq_s)*(1-acq_mdr)*X[58]
    chg_arr[57,73] += txrate(intopt,1,0,1,0)[2]*(acq_s)*(acq_mdr)*X[57] # new resistance
    chg_arr[58,74] += txrate(intopt,0,0,1,0)[2]*(acq_s)*(acq_mdr)*X[58]
    chg_arr[59,73] += txrate(intopt,1,1,1,0)[2]*(acq_i2)*X[59]
    chg_arr[60,74] += txrate(intopt,0,1,1,0)[2]*(acq_i2)*X[60]
    chg_arr[13,51] += txrate(intopt,1,0,0,0)[1]*X[13] # progress to treated
    chg_arr[14,51] += txrate(intopt,0,0,0,0)[1]*X[14] # new
    chg_arr[15,52] += txrate(intopt,1,1,0,0)[1]*X[15]
    chg_arr[16,52] += txrate(intopt,0,1,0,0)[1]*X[16]
    chg_arr[17,53] += txrate(intopt,1,2,0,0)[1]*X[17]
    chg_arr[18,53] += txrate(intopt,0,2,0,0)[1]*X[18]
    chg_arr[63,51] += txrate(intopt,1,0,1,0)[1]*X[63] # progress to treated
    chg_arr[64,51] += txrate(intopt,0,0,1,0)[1]*X[64] # retreat
    chg_arr[65,52] += txrate(intopt,1,1,1,0)[1]*X[65]
    chg_arr[66,52] += txrate(intopt,0,1,1,0)[1]*X[66]
    chg_arr[67,53] += txrate(intopt,1,2,1,0)[1]*X[67]
    chg_arr[68,53] += txrate(intopt,0,2,1,0)[1]*X[68]

    chg_arr[7+25,13+25] += txrate(intopt,1,0,0,1)[0]*X[7+25] # progress to "dx in progress"
    chg_arr[8+25,14+25] += txrate(intopt,0,0,0,1)[0]*X[8+25] # new
    chg_arr[9+25,15+25] += txrate(intopt,1,1,0,1)[0]*X[9+25]
    chg_arr[10+25,16+25] += txrate(intopt,0,1,0,1)[0]*X[10+25]
    chg_arr[11+25,17+25] += txrate(intopt,1,2,0,1)[0]*X[11+25]
    chg_arr[12+25,18+25] += txrate(intopt,0,2,0,1)[0]*X[12+25]
    chg_arr[57+25,63+25] += txrate(intopt,1,0,1,1)[0]*X[57+25] # progress to "dx in progress"
    chg_arr[58+25,64+25] += txrate(intopt,0,0,1,1)[0]*X[58+25] # retreat
    chg_arr[59+25,65+25] += txrate(intopt,1,1,1,1)[0]*X[59+25]
    chg_arr[60+25,66+25] += txrate(intopt,0,1,1,1)[0]*X[60+25]
    chg_arr[61+25,67+25] += txrate(intopt,1,2,1,1)[0]*X[61+25]
    chg_arr[62+25,68+25] += txrate(intopt,0,2,1,1)[0]*X[62+25]
    chg_arr[7+25,19+25] += txrate(intopt,1,0,0,1)[2]*(1-acq_s)*X[7+25] # progress to "inapp tx"
    chg_arr[8+25,20+25] += txrate(intopt,0,0,0,1)[2]*(1-acq_s)*X[8+25] # new
    chg_arr[9+25,21+25] += txrate(intopt,1,1,0,1)[2]*(1-acq_i1)*X[9+25]
    chg_arr[10+25,22+25] += txrate(intopt,0,1,0,1)[2]*(1-acq_i1)*X[10+25]
    chg_arr[11+25,23+25] += txrate(intopt,1,2,0,1)[2]*X[11+25]
    chg_arr[12+25,24+25] += txrate(intopt,0,2,0,1)[2]*X[12+25]
    chg_arr[7+25,21+25] += txrate(intopt,1,0,0,1)[2]*(acq_s)*(1-acq_mdr)*X[7+25] # new resistance
    chg_arr[8+25,22+25] += txrate(intopt,0,0,0,1)[2]*(acq_s)*(1-acq_mdr)*X[8+25]
    chg_arr[7+25,23+25] += txrate(intopt,1,0,0,1)[2]*(acq_s)*(acq_mdr)*X[7+25] # new resistance
    chg_arr[8+25,24+25] += txrate(intopt,0,0,0,1)[2]*(acq_s)*(acq_mdr)*X[8+25]
    chg_arr[9+25,23+25] += txrate(intopt,1,1,0,1)[2]*(acq_i1)*X[9+25]
    chg_arr[10+25,24+25] += txrate(intopt,0,1,0,1)[2]*(acq_i1)*X[10+25]
    chg_arr[57+25,69+25] += txrate(intopt,1,0,1,1)[2]*(1-acq_s)*X[57+25] # progress to "inapp tx"
    chg_arr[58+25,70+25] += txrate(intopt,0,0,1,1)[2]*(1-acq_s)*X[58+25] # retreat
    chg_arr[59+25,71+25] += txrate(intopt,1,1,1,1)[2]*(1-acq_i2)*X[59+25]
    chg_arr[60+25,72+25] += txrate(intopt,0,1,1,1)[2]*(1-acq_i2)*X[60+25]
    chg_arr[61+25,73+25] += txrate(intopt,1,2,1,1)[2]*X[61+25]
    chg_arr[62+25,74+25] += txrate(intopt,0,2,1,1)[2]*X[62+25]
    chg_arr[57+25,71+25] += txrate(intopt,1,0,1,1)[2]*(acq_s)*(1-acq_mdr)*X[57+25] # new resistance
    chg_arr[58+25,72+25] += txrate(intopt,0,0,1,1)[2]*(acq_s)*(1-acq_mdr)*X[58+25]
    chg_arr[57+25,73+25] += txrate(intopt,1,0,1,1)[2]*(acq_s)*(acq_mdr)*X[57+25] # new resistance
    chg_arr[58+25,74+25] += txrate(intopt,0,0,1,1)[2]*(acq_s)*(acq_mdr)*X[58+25]
    chg_arr[59+25,73+25] += txrate(intopt,1,1,1,1)[2]*(acq_i2)*X[59+25]
    chg_arr[60+25,74+25] += txrate(intopt,0,1,1,1)[2]*(acq_i2)*X[60+25]
    chg_arr[13+25,51+25] += txrate(intopt,1,0,0,1)[1]*X[13+25] # progress to treated
    chg_arr[14+25,51+25] += txrate(intopt,0,0,0,1)[1]*X[14+25] # new
    chg_arr[15+25,52+25] += txrate(intopt,1,1,0,1)[1]*X[15+25]
    chg_arr[16+25,52+25] += txrate(intopt,0,1,0,1)[1]*X[16+25]
    chg_arr[17+25,53+25] += txrate(intopt,1,2,0,1)[1]*X[17+25]
    chg_arr[18+25,53+25] += txrate(intopt,0,2,0,1)[1]*X[18+25]
    chg_arr[63+25,51+25] += txrate(intopt,1,0,1,1)[1]*X[63+25] # progress to treated
    chg_arr[64+25,51+25] += txrate(intopt,0,0,1,1)[1]*X[64+25] # retreat
    chg_arr[65+25,52+25] += txrate(intopt,1,1,1,1)[1]*X[65+25]
    chg_arr[66+25,52+25] += txrate(intopt,0,1,1,1)[1]*X[66+25]
    chg_arr[67+25,53+25] += txrate(intopt,1,2,1,1)[1]*X[67+25]
    chg_arr[68+25,53+25] += txrate(intopt,0,2,1,1)[1]*X[68+25]

    chg_arr[i4+19,i4+57] += (12./dur_fail)*defvfail_s*X[i4+19] # default from "inapp tx" (new cases)   
    chg_arr[i4+20,i4+58] += (12./dur_fail)*defvfail_s*X[i4+20] # assume zero cost b/c 1/2 of default is cured
    chg_arr[i4+21,i4+59] += (12./dur_fail)*defvfail_i*X[i4+21] 
    chg_arr[i4+22,i4+60] += (12./dur_fail)*defvfail_i*X[i4+22]    
    chg_arr[i4+23,i4+61] += (12./dur_fail)*defvfail_m*X[i4+23]
    chg_arr[i4+24,i4+62] += (12./dur_fail)*defvfail_m*X[i4+24]    
    chg_arr[i5+19,i5+7] += (12./dur_fail)*defvfail_s*X[i5+19] # default from "inapp tx" (retx cases)
    chg_arr[i5+20,i5+8] += (12./dur_fail)*defvfail_s*X[i5+20] # assume zero cost b/c 1/2 of default is cured
    chg_arr[i5+21,i5+9] += (12./dur_fail)*defvfail_i*X[i5+21]
    chg_arr[i5+22,i5+10] += (12./dur_fail)*defvfail_i*X[i5+22]    
    chg_arr[i5+23,i5+11] += (12./dur_fail)*defvfail_m*X[i5+23]
    chg_arr[i5+24,i5+12] += (12./dur_fail)*defvfail_m*X[i5+24] 
    chg_arr[i4+19,i4+51] += (12./dur_fail)*(1-defvfail_s)*X[i4+19]*(1-fail_rt) # failure from "inapp tx" (new TB cases)    
    chg_arr[i4+20,i4+51] += (12./dur_fail)*(1-defvfail_s)*X[i4+20]*(1-fail_rt) # these are the pts that are then successfully treated 
    chg_arr[i4+21,i4+52] += (12./dur_fail)*(1-defvfail_i)*X[i4+21]*(1-fail_i2) # the ones below re-fail
    chg_arr[i4+22,i4+52] += (12./dur_fail)*(1-defvfail_i)*X[i4+22]*(1-fail_i2)   
    chg_arr[i4+23,i4+53] += (12./dur_fail)*(1-defvfail_m)*X[i4+23]*(1-fail_m2)
    chg_arr[i4+24,i4+53] += (12./dur_fail)*(1-defvfail_m)*X[i4+24]*(1-fail_m2)
    chg_arr[i4+19,i4+69] += (12./dur_fail)*(1-defvfail_s)*X[i4+19]*(fail_rt) # re-failure from "inapp tx" -> now classified as retx    
    chg_arr[i4+20,i4+70] += (12./dur_fail)*(1-defvfail_s)*X[i4+20]*(fail_rt) 
    chg_arr[i4+21,i4+71] += (12./dur_fail)*(1-defvfail_i)*X[i4+21]*(fail_i2) 
    chg_arr[i4+22,i4+72] += (12./dur_fail)*(1-defvfail_i)*X[i4+22]*(fail_i2)   
    chg_arr[i4+23,i4+73] += (12./dur_fail)*(1-defvfail_m)*X[i4+23]*(fail_m2)
    chg_arr[i4+24,i4+74] += (12./dur_fail)*(1-defvfail_m)*X[i4+24]*(fail_m2)
    chg_arr[i5+19,i5+1] += (12./dur_fail)*(1-defvfail_s)*X[i5+19]*(1-fail_rt) # failure from "inapp tx"    
    chg_arr[i5+20,i5+1] += (12./dur_fail)*(1-defvfail_s)*X[i5+20]*(1-fail_rt) # retx pts, so "re-fail" stays in the same box
    chg_arr[i5+21,i5+2] += (12./dur_fail)*(1-defvfail_i)*X[i5+21]*(1-fail_i2)  
    chg_arr[i5+22,i5+2] += (12./dur_fail)*(1-defvfail_i)*X[i5+22]*(1-fail_i2)   
    chg_arr[i5+23,i5+3] += (12./dur_fail)*(1-defvfail_m)*X[i5+23]*(1-fail_m2)
    chg_arr[i5+24,i5+3] += (12./dur_fail)*(1-defvfail_m)*X[i5+24]*(1-fail_m2)
    i6 = np.arange(25)                          # HIV infection
    chg_arr[i6,i6+25] += X[25]*X[i6]
    chg_arr[i6+50,i6+75] += X[25]*X[i6+50]
    chg_arr[50,75]-=X[25]*X[50]
    chg_arr[50,75]+=X[25]*rec50
    i7 = np.arange(4)                           # inappropriate tx for TB
    chg_arr[i7,i7+50] += prop_cough*(1-invspec(intopt,0))*X[i7]
    chg_arr[i7+25,i7+75] += prop_cough*(1-invspec(intopt,1))*X[i7+25]
    chg_arr[25,75] -= prop_cough*(1-invspec(intopt,1))*X[25]
    chg_arr[25,75] += prop_cough*(1-invspec(intopt,1))*rec25
    i8 = np.arange(50)                         # mortality
    chg_arr[i6,0] += mortality(0,0)*X[i6]       # background mortality
    chg_arr[i6+50,0] += mortality(0,0)*X[i6+50]
    chg_arr[50,0]-=mortality(0,0)*X[50]
    chg_arr[50,0]+=mortality(0,0)*rec50
    chg_arr[i6+25,0] += mortality(0,1)*X[i6+25] # HIV deaths
    chg_arr[i6+75,0] += mortality(0,1)*X[i6+75]
    chg_arr[75,0]-=mortality(0,1)*X[75]
    chg_arr[75,0]+=mortality(0,1)*rec75
    chg_arr[25,0]-=mortality(0,1)*X[25]
    chg_arr[25,0]+=mortality(0,1)*rec25
    i9 = np.array([7,9,11,13,15,17])  # smear-pos
    i10 = np.array([4,5,6,8,10,12,14,16,18,19,20,21,22,23,24])  # smear-neg
    chg_arr[i9,0] += mortality(1,0)*X[i9]              # smear-positive TB deaths
    chg_arr[i9+25,0] += mortality(1,1)*X[i9+25]
    chg_arr[i9+50,0] += mortality(1,0)*X[i9+50]
    chg_arr[i9+75,0] += mortality(1,1)*X[i9+75]
    chg_arr[i10,0] += mortality(2,0)*X[i10]              # smear-negative TB deaths
    chg_arr[i10+25,0] += mortality(2,1)*X[i10+25]
    chg_arr[i10+50,0] += mortality(2,0)*X[i10+50]
    chg_arr[i10+75,0] += mortality(2,1)*X[i10+75]
    chg_arr[i1+7,i1+1] += cure_sp*X[i1+7]              # smear-positive self-cure (no HIV)
    chg_arr[i1+9,i1+2] += cure_sp*X[i1+9]
    chg_arr[i1+11,i1+3] += cure_sp*X[i1+11]
    chg_arr[i1+13,i1+1] += cure_sp*X[i1+13]
    chg_arr[i1+15,i1+2] += cure_sp*X[i1+15]
    chg_arr[i1+17,i1+3] += cure_sp*X[i1+17]
    chg_arr[i1+8,i1+1] += cure_sn*X[i1+8]              # smear-negative self-cure (no HIV)
    chg_arr[i1+10,i1+2] += cure_sn*X[i1+10]
    chg_arr[i1+12,i1+3] += cure_sn*X[i1+12]
    chg_arr[i1+14,i1+1] += cure_sn*X[i1+14]
    chg_arr[i1+16,i1+2] += cure_sn*X[i1+16]
    chg_arr[i1+18,i1+3] += cure_sn*X[i1+18]
    chg_arr[i1+4,i1+1] += cure_sn*X[i1+4]
    chg_arr[i1+5,i1+2] += cure_sn*X[i1+5]
    chg_arr[i1+6,i1+3] += cure_sn*X[i1+6]
    chg_arr[i1+19,i1+1] += cure_sn*X[i1+19]
    chg_arr[i1+21,i1+2] += cure_sn*X[i1+21]
    chg_arr[i1+23,i1+3] += cure_sn*X[i1+23]
    chg_arr[i1+20,i1+1] += cure_sn*X[i1+20]
    chg_arr[i1+22,i1+2] += cure_sn*X[i1+22]
    chg_arr[i1+24,i1+3] += cure_sn*X[i1+24]

    # calculate incidence (to ensure that it reaches the target)
    incidence = np.sum(chg_arr[i4,i4+4]) + np.sum(chg_arr[i4,i4+5]) + np.sum(chg_arr[i4,i4+6]) + \
             np.sum(chg_arr[i4+1,i4+4]) + np.sum(chg_arr[i4+1,i4+5]) + np.sum(chg_arr[i4+1,i4+6]) + \
             np.sum(chg_arr[i4+2,i4+4]) + np.sum(chg_arr[i4+2,i4+5]) + np.sum(chg_arr[i4+2,i4+6]) + \
             np.sum(chg_arr[i4+3,i4+4]) + np.sum(chg_arr[i4+3,i4+5]) + np.sum(chg_arr[i4+3,i4+6]) + \
             np.sum(chg_arr[i5,i5+4]) + np.sum(chg_arr[i5,i5+5]) + np.sum(chg_arr[i5,i5+6]) + \
             np.sum(chg_arr[i5+1,i5+4]) + np.sum(chg_arr[i5+1,i5+5]) + np.sum(chg_arr[i5+1,i5+6]) + \
             np.sum(chg_arr[i5+2,i5+4]) + np.sum(chg_arr[i5+2,i5+5]) + np.sum(chg_arr[i5+2,i5+6]) + \
             np.sum(chg_arr[i5+3,i5+4]) + np.sum(chg_arr[i5+3,i5+5]) + np.sum(chg_arr[i5+3,i5+6]) + \
             np.sum(chg_arr[i4+19,i4+57]) + np.sum(chg_arr[i4+20,i4+58]) + np.sum(chg_arr[i4+21,i4+59]) + \
             np.sum(chg_arr[i4+22,i4+60]) + np.sum(chg_arr[i4+23,i4+61]) + np.sum(chg_arr[i4+24,i4+62]) + \
             np.sum(chg_arr[i5+19,i5+7]) + np.sum(chg_arr[i5+20,i5+8]) + np.sum(chg_arr[i5+21,i5+9]) + \
             np.sum(chg_arr[i5+22,i5+10]) + np.sum(chg_arr[i5+23,i5+11]) + np.sum(chg_arr[i5+24,i5+12]) + \
             np.sum((12./dur_fail)*(1-defvfail_s)*X[i3+19]) + np.sum((12./dur_fail)*(1-defvfail_s)*X[i3+20]) + \
             np.sum((12./dur_fail)*(1-defvfail_i)*X[i3+21]) + np.sum((12./dur_fail)*(1-defvfail_i)*X[i3+22]) + \
             np.sum((12./dur_fail)*(1-defvfail_m)*X[i3+23]) + np.sum((12./dur_fail)*(1-defvfail_m)*X[i3+24])


    # calculate incidence of non-retreatment TB (to match MDR-TB incidence to target)
    incnew = np.sum(chg_arr[i4,i4+4]) + np.sum(chg_arr[i4,i4+5]) + np.sum(chg_arr[i4,i4+6]) + \
             np.sum(chg_arr[i4+1,i4+4]) + np.sum(chg_arr[i4+1,i4+5]) + np.sum(chg_arr[i4+1,i4+6]) + \
             np.sum(chg_arr[i4+2,i4+4]) + np.sum(chg_arr[i4+2,i4+5]) + np.sum(chg_arr[i4+2,i4+6]) + \
             np.sum(chg_arr[i4+3,i4+4]) + np.sum(chg_arr[i4+3,i4+5]) + np.sum(chg_arr[i4+3,i4+6])

    # calculate incidence of new MDR-TB
    incmdrnew = np.sum(chg_arr[i4,i4+6]) + np.sum(chg_arr[i4+1,i4+6]) + np.sum(chg_arr[i4+2,i4+6]) + np.sum(chg_arr[i4+3,i4+6])

    # calculate HIV prevalence (to match to target)
    i12 = np.concatenate((np.arange(25,50), np.arange(75,100)))
    HIVprev = (sum(X[i12])-X[25]-X[75]+rec25+rec75)/1000

    # differential equations:
    dxdt[0] = np.sum(chg_arr[:,0])-np.sum(chg_arr[0,:])
    dxdt[1] = np.sum(chg_arr[:,1])-np.sum(chg_arr[1,:])
    dxdt[2] = np.sum(chg_arr[:,2])-np.sum(chg_arr[2,:])
    dxdt[3] = np.sum(chg_arr[:,3])-np.sum(chg_arr[3,:])
    dxdt[4] = np.sum(chg_arr[:,4])-np.sum(chg_arr[4,:])
    dxdt[5] = np.sum(chg_arr[:,5])-np.sum(chg_arr[5,:])
    dxdt[6] = np.sum(chg_arr[:,6])-np.sum(chg_arr[6,:])
    dxdt[7] = np.sum(chg_arr[:,7])-np.sum(chg_arr[7,:])
    dxdt[8] = np.sum(chg_arr[:,8])-np.sum(chg_arr[8,:])
    dxdt[9] = np.sum(chg_arr[:,9])-np.sum(chg_arr[9,:])
    dxdt[10] = np.sum(chg_arr[:,10])-np.sum(chg_arr[10,:])
    dxdt[11] = np.sum(chg_arr[:,11])-np.sum(chg_arr[11,:])
    dxdt[12] = np.sum(chg_arr[:,12])-np.sum(chg_arr[12,:])
    dxdt[13] = np.sum(chg_arr[:,13])-np.sum(chg_arr[13,:])
    dxdt[14] = np.sum(chg_arr[:,14])-np.sum(chg_arr[14,:])
    dxdt[15] = np.sum(chg_arr[:,15])-np.sum(chg_arr[15,:])
    dxdt[16] = np.sum(chg_arr[:,16])-np.sum(chg_arr[16,:])
    dxdt[17] = np.sum(chg_arr[:,17])-np.sum(chg_arr[17,:])
    dxdt[18] = np.sum(chg_arr[:,18])-np.sum(chg_arr[18,:])
    dxdt[19] = np.sum(chg_arr[:,19])-np.sum(chg_arr[19,:])
    dxdt[20] = np.sum(chg_arr[:,20])-np.sum(chg_arr[20,:])
    dxdt[21] = np.sum(chg_arr[:,21])-np.sum(chg_arr[21,:])
    dxdt[22] = np.sum(chg_arr[:,22])-np.sum(chg_arr[22,:])
    dxdt[23] = np.sum(chg_arr[:,23])-np.sum(chg_arr[23,:])
    dxdt[24] = np.sum(chg_arr[:,24])-np.sum(chg_arr[24,:])
    dxdt[25] = target_hiv - HIVprev # equals zero when HIV prevalence is at target
    dxdt[26] = np.sum(chg_arr[:,26])-np.sum(chg_arr[26,:])
    dxdt[27] = np.sum(chg_arr[:,27])-np.sum(chg_arr[27,:])
    dxdt[28] = np.sum(chg_arr[:,28])-np.sum(chg_arr[28,:])
    dxdt[29] = np.sum(chg_arr[:,29])-np.sum(chg_arr[29,:])
    dxdt[30] = np.sum(chg_arr[:,30])-np.sum(chg_arr[30,:])
    dxdt[31] = np.sum(chg_arr[:,31])-np.sum(chg_arr[31,:])
    dxdt[32] = np.sum(chg_arr[:,32])-np.sum(chg_arr[32,:])
    dxdt[33] = np.sum(chg_arr[:,33])-np.sum(chg_arr[33,:])
    dxdt[34] = np.sum(chg_arr[:,34])-np.sum(chg_arr[34,:])
    dxdt[35] = np.sum(chg_arr[:,35])-np.sum(chg_arr[35,:])
    dxdt[36] = np.sum(chg_arr[:,36])-np.sum(chg_arr[36,:])
    dxdt[37] = np.sum(chg_arr[:,37])-np.sum(chg_arr[37,:])
    dxdt[38] = np.sum(chg_arr[:,38])-np.sum(chg_arr[38,:])
    dxdt[39] = np.sum(chg_arr[:,39])-np.sum(chg_arr[39,:])
    dxdt[40] = np.sum(chg_arr[:,40])-np.sum(chg_arr[40,:])
    dxdt[41] = np.sum(chg_arr[:,41])-np.sum(chg_arr[41,:])
    dxdt[42] = np.sum(chg_arr[:,42])-np.sum(chg_arr[42,:])
    dxdt[43] = np.sum(chg_arr[:,43])-np.sum(chg_arr[43,:])
    dxdt[44] = np.sum(chg_arr[:,44])-np.sum(chg_arr[44,:])
    dxdt[45] = np.sum(chg_arr[:,45])-np.sum(chg_arr[45,:])
    dxdt[46] = np.sum(chg_arr[:,46])-np.sum(chg_arr[46,:])
    dxdt[47] = np.sum(chg_arr[:,47])-np.sum(chg_arr[47,:])
    dxdt[48] = np.sum(chg_arr[:,48])-np.sum(chg_arr[48,:])
    dxdt[49] = np.sum(chg_arr[:,49])-np.sum(chg_arr[49,:])
    dxdt[50] = target_inc-incidence # equals zero when TB incidence is at target
    dxdt[51] = np.sum(chg_arr[:,51])-np.sum(chg_arr[51,:])
    dxdt[52] = np.sum(chg_arr[:,52])-np.sum(chg_arr[52,:])
    dxdt[53] = np.sum(chg_arr[:,53])-np.sum(chg_arr[53,:])
    dxdt[54] = np.sum(chg_arr[:,54])-np.sum(chg_arr[54,:])
    dxdt[55] = np.sum(chg_arr[:,55])-np.sum(chg_arr[55,:])
    dxdt[56] = np.sum(chg_arr[:,56])-np.sum(chg_arr[56,:])
    dxdt[57] = np.sum(chg_arr[:,57])-np.sum(chg_arr[57,:])
    dxdt[58] = np.sum(chg_arr[:,58])-np.sum(chg_arr[58,:])
    dxdt[59] = np.sum(chg_arr[:,59])-np.sum(chg_arr[59,:])
    dxdt[60] = np.sum(chg_arr[:,60])-np.sum(chg_arr[60,:])
    dxdt[61] = np.sum(chg_arr[:,61])-np.sum(chg_arr[61,:])
    dxdt[62] = np.sum(chg_arr[:,62])-np.sum(chg_arr[62,:])
    dxdt[63] = np.sum(chg_arr[:,63])-np.sum(chg_arr[63,:])
    dxdt[64] = np.sum(chg_arr[:,64])-np.sum(chg_arr[64,:])
    dxdt[65] = np.sum(chg_arr[:,65])-np.sum(chg_arr[65,:])
    dxdt[66] = np.sum(chg_arr[:,66])-np.sum(chg_arr[66,:])
    dxdt[67] = np.sum(chg_arr[:,67])-np.sum(chg_arr[67,:])
    dxdt[68] = np.sum(chg_arr[:,68])-np.sum(chg_arr[68,:])
    dxdt[69] = np.sum(chg_arr[:,69])-np.sum(chg_arr[69,:])
    dxdt[70] = np.sum(chg_arr[:,70])-np.sum(chg_arr[70,:])
    dxdt[71] = np.sum(chg_arr[:,71])-np.sum(chg_arr[71,:])
    dxdt[72] = np.sum(chg_arr[:,72])-np.sum(chg_arr[72,:])
    dxdt[73] = np.sum(chg_arr[:,73])-np.sum(chg_arr[73,:])
    dxdt[74] = np.sum(chg_arr[:,74])-np.sum(chg_arr[74,:])
    dxdt[75] = target_mdr-incmdrnew/incnew # equals zero when new MDR-TB prevalence is at target
    dxdt[76] = np.sum(chg_arr[:,76])-np.sum(chg_arr[76,:])
    dxdt[77] = np.sum(chg_arr[:,77])-np.sum(chg_arr[77,:])
    dxdt[78] = np.sum(chg_arr[:,78])-np.sum(chg_arr[78,:])
    dxdt[79] = np.sum(chg_arr[:,79])-np.sum(chg_arr[79,:])
    dxdt[80] = np.sum(chg_arr[:,80])-np.sum(chg_arr[80,:])
    dxdt[81] = np.sum(chg_arr[:,81])-np.sum(chg_arr[81,:])
    dxdt[82] = np.sum(chg_arr[:,82])-np.sum(chg_arr[82,:])
    dxdt[83] = np.sum(chg_arr[:,83])-np.sum(chg_arr[83,:])
    dxdt[84] = np.sum(chg_arr[:,84])-np.sum(chg_arr[84,:])
    dxdt[85] = np.sum(chg_arr[:,85])-np.sum(chg_arr[85,:])
    dxdt[86] = np.sum(chg_arr[:,86])-np.sum(chg_arr[86,:])
    dxdt[87] = np.sum(chg_arr[:,87])-np.sum(chg_arr[87,:])
    dxdt[88] = np.sum(chg_arr[:,88])-np.sum(chg_arr[88,:])
    dxdt[89] = np.sum(chg_arr[:,89])-np.sum(chg_arr[89,:])
    dxdt[90] = np.sum(chg_arr[:,90])-np.sum(chg_arr[90,:])
    dxdt[91] = np.sum(chg_arr[:,91])-np.sum(chg_arr[91,:])
    dxdt[92] = np.sum(chg_arr[:,92])-np.sum(chg_arr[92,:])
    dxdt[93] = np.sum(chg_arr[:,93])-np.sum(chg_arr[93,:])
    dxdt[94] = np.sum(chg_arr[:,94])-np.sum(chg_arr[94,:])
    dxdt[95] = np.sum(chg_arr[:,95])-np.sum(chg_arr[95,:])
    dxdt[96] = np.sum(chg_arr[:,96])-np.sum(chg_arr[96,:])
    dxdt[97] = np.sum(chg_arr[:,97])-np.sum(chg_arr[97,:])
    dxdt[98] = np.sum(chg_arr[:,98])-np.sum(chg_arr[98,:])
    dxdt[99] = np.sum(chg_arr[:,99])-np.sum(chg_arr[99,:])
    dxdt[100] = np.sum(chg_arr[:,50])-np.sum(chg_arr[50,:])
    dxdt[101] = np.sum(chg_arr[:,25])-np.sum(chg_arr[25,:])
    return dxdt

# The initial population for the "solvebeta" function requires initial
#    estimates for the populations of compartments 100 and 101.
I2 = np.append(I,[I[25]-I[75]])
I3 = np.append(I2,[I[25]-I[50]])
# As above, substitute compartments 25, 50, and 75 with the quantities
#     of interest
I3[25] = hiv_inc
I3[50] = beta_s
I3[75] = fit_m

# solve for the roots of the system of equations.
# compartment 25 is now hiv_inc, 50 beta_s, and 75 fit_m at steady-state.
equipop_pre = fsolve(solvebeta,I3)
beta_s = equipop_pre[50]
fit_m = 1.-equipop_pre[75]
fit_i = 1.-equipop_pre[75]*0.25
hiv_inc = equipop_pre[25]

# now, add back in the actual population sizes to compartments 25, 50, and 75.
equipop_pre[25] = (100000-sum(equipop_pre)+equipop_pre[25]+equipop_pre[50] + \
                         equipop_pre[75]+2.*equipop_pre[100]+2.*equipop_pre[101])/3.
equipop_pre[75] = equipop_pre[25]-equipop_pre[100]
equipop_pre[50] = equipop_pre[25]-equipop_pre[101]

# "equipop" is now the equilibrium population that fits the user-specified values
# of TB incidence, MDR-TB incidence, and HIV prevalence.
equipop = np.zeros(tb_num)
equipop[:] = equipop_pre[0:100]

###########################################################

# Check to make sure no negative cells - will stop running if they are detected:
for xyz in range(100):
    if equipop[xyz]<0:
        print "negative population - recalibrating..."
        I3[4:25] +=10.
        I3[29:50] +=10.
        I3[54:75]+=10.
        I3[79:100]+=10.
        I3[100] = I[25]-I[75]
        I3[101] = I[25]-I[50]
        I3[0] = 100000 - np.sum(I3[1:100])
        equipop_pre = fsolve(solvebeta,I3)
        # print equipop
        print "beta", equipop_pre[50]
        print "MDR fitness", 1.-equipop_pre[75]
        print "INH fitness", 1.-equipop_pre[75]*0.25
        print "HIV incidence", equipop_pre[25]
        beta_s = equipop_pre[50]
        fit_m = 1.-equipop_pre[75]
        fit_i = 1.-equipop_pre[75]*0.25
        hiv_inc = equipop_pre[25]
        # i10 = np.array([17,18,42,43,68,93])
        # equipop_pre[i10] = 0.
        equipop_pre[25] = (100000-np.sum(equipop_pre)+equipop_pre[25]+equipop_pre[50] + \
                                 equipop_pre[75]+2.*equipop_pre[100]+2.*equipop_pre[101])/3.
        equipop_pre[75] = equipop_pre[25]-equipop_pre[100]
        equipop_pre[50] = equipop_pre[25]-equipop_pre[101]
        equipop = np.zeros(tb_num)
        equipop[:] = equipop_pre[0:100]
        print "total pop (check for 100,000)", sum(equipop[:])
        print " "

for xyz2 in range(100):
    if equipop[xyz2]<0:
        print "negative population - failed run"
        exit(0)


###########################################################
# 8. CALCULATE INCIDENCE, PREVALENCE, MORTALITY, COST
###########################################################
# This function takes the same equations as in 6 and 7 above
# and uses them to calculate incidence (according to treatment & HIV status),
# as well as TB and HIV prevalence, TB mortality, and total costs.

def incprevmort(pop1):
    dxdt = np.zeros(tb_num)  # create the vector of ODEs
    X = pop1

    active_s = np.array([7,13])              # smear-pos, DS-TB compartments
    active_s1 = active_s + 25
    active_s = np.concatenate((active_s,active_s1))
    active_s1 = active_s + 50
    active_s = np.concatenate((active_s,active_s1))

    smneg_s = np.array([4,8,14,19,20])       # smear-neg, DS-TB compartments
    smneg_s1 = smneg_s + 25
    smneg_s = np.concatenate((smneg_s,smneg_s1))
    smneg_s1 = smneg_s + 50
    smneg_s = np.concatenate((smneg_s,smneg_s1))    

    active_i = np.array([9,15])              # smear-pos, INH-m compartments
    active_i1 = active_i + 25
    active_i = np.concatenate((active_i,active_i1))
    active_i1 = active_i + 50
    active_i = np.concatenate((active_i,active_i1))

    smneg_i = np.array([5,10,16,21,22])       # smear-neg, INH-m compartments
    smneg_i1 = smneg_i + 25
    smneg_i = np.concatenate((smneg_i,smneg_i1))
    smneg_i1 = smneg_i + 50
    smneg_i = np.concatenate((smneg_i,smneg_i1))

    active_m = np.array([11,17])              # smear-pos, MDR-TB compartments
    active_m1 = active_m + 25
    active_m = np.concatenate((active_m,active_m1))
    active_m1 = active_m + 50
    active_m = np.concatenate((active_m,active_m1))

    smneg_m = np.array([6,12,18,23,24])       # smear-neg, MDR-TB compartments
    smneg_m1 = smneg_m + 25
    smneg_m = np.concatenate((smneg_m,smneg_m1))
    smneg_m1 = smneg_m + 50
    smneg_m = np.concatenate((smneg_m,smneg_m1))

    # forces of infection:
    force_s = beta_s*(X[active_s].sum() + relbeta_sn*X[smneg_s].sum())/pop1.sum()
    force_i = beta_s*fit_i*(X[active_i].sum() + relbeta_sn*X[smneg_i].sum())/pop1.sum()
    force_m = beta_s*fit_m*(X[active_m].sum() + relbeta_sn*X[smneg_m].sum())/pop1.sum()

    # 100x100 matrix of flow rates (cut-and-pasted from above):
    chg_arr = np.zeros((tb_num,tb_num))
    i1 = np.array([0,50]) # HIV-neg only
    i2 = np.array([25,75]) # HIV-pos only
    i3 = np.array([0,25,50,75]) # all
    i4 = np.array([0,25]) # new dx
    i5 = np.array([50,75]) # retx
    chg_arr[i1,i1+1] = force_s*(1-rapid)*X[i1] # infection that becomes latent
    chg_arr[i1,i1+2] = force_i*(1-rapid)*X[i1]
    chg_arr[i1,i1+3] = force_m*(1-rapid)*X[i1]
    chg_arr[i2,i2+1] = force_s*(1-rapid_h)*X[i2]
    chg_arr[i2,i2+2] = force_i*(1-rapid_h)*X[i2]
    chg_arr[i2,i2+3] = force_m*(1-rapid_h)*X[i2]
    chg_arr[i1,i1+4] = force_s*rapid*X[i1]     # primary progressive TB
    chg_arr[i1,i1+5] = force_i*rapid*X[i1]
    chg_arr[i1,i1+6] = force_m*rapid*X[i1]
    chg_arr[i2,i2+4] = force_s*rapid_h*X[i2]
    chg_arr[i2,i2+5] = force_i*rapid_h*X[i2]
    chg_arr[i2,i2+6] = force_m*rapid_h*X[i2]
    chg_arr[i1+1,i1+4] += react*X[i1+1]         # reactivation
    chg_arr[i1+2,i1+5] += react*X[i1+2]
    chg_arr[i1+3,i1+6] += react*X[i1+3]
    chg_arr[i2+1,i2+4] += react_h*X[i2+1]
    chg_arr[i2+2,i2+5] += react_h*X[i2+2]
    chg_arr[i2+3,i2+6] += react_h*X[i2+3]
    chg_arr[i1+1,i1+4] += force_s*rapid*(1-prot)*X[i1+1]     # reinfection to active
    chg_arr[i1+1,i1+5] += force_i*rapid*(1-prot)*X[i1+1]
    chg_arr[i1+1,i1+6] += force_m*rapid*(1-prot)*X[i1+1]
    chg_arr[i1+2,i1+4] += force_s*rapid*(1-prot)*X[i1+2]
    chg_arr[i1+2,i1+5] += force_i*rapid*(1-prot)*X[i1+2]
    chg_arr[i1+2,i1+6] += force_m*rapid*(1-prot)*X[i1+2]
    chg_arr[i1+3,i1+4] += force_s*rapid*(1-prot)*X[i1+3]
    chg_arr[i1+3,i1+5] += force_i*rapid*(1-prot)*X[i1+3]
    chg_arr[i1+3,i1+6] += force_m*rapid*(1-prot)*X[i1+3]
    chg_arr[i1+1,i1+2] += force_i*(1-rapid*(1-prot))*X[i1+1] # reinfection to latent
    chg_arr[i1+1,i1+3] += force_m*(1-rapid*(1-prot))*X[i1+1]
    chg_arr[i1+2,i1+1] += force_s*(1-rapid*(1-prot))*X[i1+2]
    chg_arr[i1+2,i1+3] += force_m*(1-rapid*(1-prot))*X[i1+2]
    chg_arr[i1+3,i1+1] += force_s*(1-rapid*(1-prot))*X[i1+3]
    chg_arr[i1+3,i1+2] += force_i*(1-rapid*(1-prot))*X[i1+3]
    chg_arr[i2+1,i2+4] += force_s*rapid_h*X[i2+1]     # reinfection to active (HIV)
    chg_arr[i2+1,i2+5] += force_i*rapid_h*X[i2+1]
    chg_arr[i2+1,i2+6] += force_m*rapid_h*X[i2+1]
    chg_arr[i2+2,i2+4] += force_s*rapid_h*X[i2+2]
    chg_arr[i2+2,i2+5] += force_i*rapid_h*X[i2+2]
    chg_arr[i2+2,i2+6] += force_m*rapid_h*X[i2+2]
    chg_arr[i2+3,i2+4] += force_s*rapid_h*X[i2+3]
    chg_arr[i2+3,i2+5] += force_i*rapid_h*X[i2+3]
    chg_arr[i2+3,i2+6] += force_m*rapid_h*X[i2+3]
    chg_arr[i1+4,i1+5] += force_i*(1-rapid_h)*X[i1+4]  # reinfection to latent (HIV)
    chg_arr[i1+4,i1+6] += force_m*(1-rapid_h)*X[i1+4]
    chg_arr[i1+5,i1+4] += force_s*(1-rapid_h)*X[i1+5]
    chg_arr[i1+5,i1+6] += force_m*(1-rapid_h)*X[i1+5]
    chg_arr[i1+6,i1+4] += force_s*(1-rapid_h)*X[i1+6]
    chg_arr[i1+6,i1+5] += force_i*(1-rapid_h)*X[i1+6]
    chg_arr[i1+4,i1+7] += (1/predx_dur-cure_sn)*prop_inf*X[i1+4]  # progression to dx-seeking
    chg_arr[i1+4,i1+8] += (1/predx_dur-cure_sn)*(1-prop_inf)*X[i1+4]
    chg_arr[i1+5,i1+9] += (1/predx_dur-cure_sn)*prop_inf*X[i1+5]
    chg_arr[i1+5,i1+10] += (1/predx_dur-cure_sn)*(1-prop_inf)*X[i1+5]
    chg_arr[i1+6,i1+11] += (1/predx_dur-cure_sn)*prop_inf*X[i1+6]
    chg_arr[i1+6,i1+12] += (1/predx_dur-cure_sn)*(1-prop_inf)*X[i1+6]
    chg_arr[i2+4,i2+7] += (1/predx_dur_h)*prop_inf_h*X[i2+4]  # progress to dx-seek, HIV
    chg_arr[i2+4,i2+8] += (1/predx_dur_h)*(1-prop_inf_h)*X[i2+4]
    chg_arr[i2+5,i2+9] += (1/predx_dur_h)*prop_inf_h*X[i2+5]
    chg_arr[i2+5,i2+10] += (1/predx_dur_h)*(1-prop_inf_h)*X[i2+5]
    chg_arr[i2+6,i2+11] += (1/predx_dur_h)*prop_inf_h*X[i2+6]
    chg_arr[i2+6,i2+12] += (1/predx_dur_h)*(1-prop_inf_h)*X[i2+6]

    chg_arr[7,13] += txrate(intopt,1,0,0,0)[0]*X[7] # progress to "dx in progress"
    chg_arr[8,14] += txrate(intopt,0,0,0,0)[0]*X[8] # new
    chg_arr[9,15] += txrate(intopt,1,1,0,0)[0]*X[9]
    chg_arr[10,16] += txrate(intopt,0,1,0,0)[0]*X[10]
    chg_arr[11,17] += txrate(intopt,1,2,0,0)[0]*X[11]
    chg_arr[12,18] += txrate(intopt,0,2,0,0)[0]*X[12]
    chg_arr[57,63] += txrate(intopt,1,0,1,0)[0]*X[57] # progress to "dx in progress"
    chg_arr[58,64] += txrate(intopt,0,0,1,0)[0]*X[58] # retreat
    chg_arr[59,65] += txrate(intopt,1,1,1,0)[0]*X[59]
    chg_arr[60,66] += txrate(intopt,0,1,1,0)[0]*X[60]
    chg_arr[61,67] += txrate(intopt,1,2,1,0)[0]*X[61]
    chg_arr[62,68] += txrate(intopt,0,2,1,0)[0]*X[62]
    chg_arr[7,19] += txrate(intopt,1,0,0,0)[2]*(1-acq_s)*X[7] # progress to "inapp tx"
    chg_arr[8,20] += txrate(intopt,0,0,0,0)[2]*(1-acq_s)*X[8] # new
    chg_arr[9,21] += txrate(intopt,1,1,0,0)[2]*(1-acq_i1)*X[9]
    chg_arr[10,22] += txrate(intopt,0,1,0,0)[2]*(1-acq_i1)*X[10]
    chg_arr[11,23] += txrate(intopt,1,2,0,0)[2]*X[11]
    chg_arr[12,24] += txrate(intopt,0,2,0,0)[2]*X[12]
    chg_arr[7,21] += txrate(intopt,1,0,0,0)[2]*(acq_s)*(1-acq_mdr)*X[7] # new resistance
    chg_arr[8,22] += txrate(intopt,0,0,0,0)[2]*(acq_s)*(1-acq_mdr)*X[8]
    chg_arr[7,23] += txrate(intopt,1,0,0,0)[2]*(acq_s)*(acq_mdr)*X[7] # new resistance
    chg_arr[8,24] += txrate(intopt,0,0,0,0)[2]*(acq_s)*(acq_mdr)*X[8]
    chg_arr[9,23] += txrate(intopt,1,1,0,0)[2]*(acq_i1)*X[9]
    chg_arr[10,24] += txrate(intopt,0,1,0,0)[2]*(acq_i1)*X[10]
    chg_arr[57,69] += txrate(intopt,1,0,1,0)[2]*(1-acq_s)*X[57] # progress to "inapp tx"
    chg_arr[58,70] += txrate(intopt,0,0,1,0)[2]*(1-acq_s)*X[58] # retreat
    chg_arr[59,71] += txrate(intopt,1,1,1,0)[2]*(1-acq_i2)*X[59]
    chg_arr[60,72] += txrate(intopt,0,1,1,0)[2]*(1-acq_i2)*X[60]
    chg_arr[61,73] += txrate(intopt,1,2,1,0)[2]*X[61]
    chg_arr[62,74] += txrate(intopt,0,2,1,0)[2]*X[62]
    chg_arr[57,71] += txrate(intopt,1,0,1,0)[2]*(acq_s)*(1-acq_mdr)*X[57] # new resistance
    chg_arr[58,72] += txrate(intopt,0,0,1,0)[2]*(acq_s)*(1-acq_mdr)*X[58]
    chg_arr[57,73] += txrate(intopt,1,0,1,0)[2]*(acq_s)*(acq_mdr)*X[57] # new resistance
    chg_arr[58,74] += txrate(intopt,0,0,1,0)[2]*(acq_s)*(acq_mdr)*X[58]
    chg_arr[59,73] += txrate(intopt,1,1,1,0)[2]*(acq_i2)*X[59]
    chg_arr[60,74] += txrate(intopt,0,1,1,0)[2]*(acq_i2)*X[60]
    chg_arr[13,51] += txrate(intopt,1,0,0,0)[1]*X[13] # progress to treated
    chg_arr[14,51] += txrate(intopt,0,0,0,0)[1]*X[14] # new
    chg_arr[15,52] += txrate(intopt,1,1,0,0)[1]*X[15]
    chg_arr[16,52] += txrate(intopt,0,1,0,0)[1]*X[16]
    chg_arr[17,53] += txrate(intopt,1,2,0,0)[1]*X[17]
    chg_arr[18,53] += txrate(intopt,0,2,0,0)[1]*X[18]
    chg_arr[63,51] += txrate(intopt,1,0,1,0)[1]*X[63] # progress to treated
    chg_arr[64,51] += txrate(intopt,0,0,1,0)[1]*X[64] # retreat
    chg_arr[65,52] += txrate(intopt,1,1,1,0)[1]*X[65]
    chg_arr[66,52] += txrate(intopt,0,1,1,0)[1]*X[66]
    chg_arr[67,53] += txrate(intopt,1,2,1,0)[1]*X[67]
    chg_arr[68,53] += txrate(intopt,0,2,1,0)[1]*X[68]

    chg_arr[7+25,13+25] += txrate(intopt,1,0,0,1)[0]*X[7+25] # progress to "dx in progress"
    chg_arr[8+25,14+25] += txrate(intopt,0,0,0,1)[0]*X[8+25] # new
    chg_arr[9+25,15+25] += txrate(intopt,1,1,0,1)[0]*X[9+25]
    chg_arr[10+25,16+25] += txrate(intopt,0,1,0,1)[0]*X[10+25]
    chg_arr[11+25,17+25] += txrate(intopt,1,2,0,1)[0]*X[11+25]
    chg_arr[12+25,18+25] += txrate(intopt,0,2,0,1)[0]*X[12+25]
    chg_arr[57+25,63+25] += txrate(intopt,1,0,1,1)[0]*X[57+25] # progress to "dx in progress"
    chg_arr[58+25,64+25] += txrate(intopt,0,0,1,1)[0]*X[58+25] # retreat
    chg_arr[59+25,65+25] += txrate(intopt,1,1,1,1)[0]*X[59+25]
    chg_arr[60+25,66+25] += txrate(intopt,0,1,1,1)[0]*X[60+25]
    chg_arr[61+25,67+25] += txrate(intopt,1,2,1,1)[0]*X[61+25]
    chg_arr[62+25,68+25] += txrate(intopt,0,2,1,1)[0]*X[62+25]
    chg_arr[7+25,19+25] += txrate(intopt,1,0,0,1)[2]*(1-acq_s)*X[7+25] # progress to "inapp tx"
    chg_arr[8+25,20+25] += txrate(intopt,0,0,0,1)[2]*(1-acq_s)*X[8+25] # new
    chg_arr[9+25,21+25] += txrate(intopt,1,1,0,1)[2]*(1-acq_i1)*X[9+25]
    chg_arr[10+25,22+25] += txrate(intopt,0,1,0,1)[2]*(1-acq_i1)*X[10+25]
    chg_arr[11+25,23+25] += txrate(intopt,1,2,0,1)[2]*X[11+25]
    chg_arr[12+25,24+25] += txrate(intopt,0,2,0,1)[2]*X[12+25]
    chg_arr[7+25,21+25] += txrate(intopt,1,0,0,1)[2]*(acq_s)*(1-acq_mdr)*X[7+25] # new resistance
    chg_arr[8+25,22+25] += txrate(intopt,0,0,0,1)[2]*(acq_s)*(1-acq_mdr)*X[8+25]
    chg_arr[7+25,23+25] += txrate(intopt,1,0,0,1)[2]*(acq_s)*(acq_mdr)*X[7+25] # new resistance
    chg_arr[8+25,24+25] += txrate(intopt,0,0,0,1)[2]*(acq_s)*(acq_mdr)*X[8+25]
    chg_arr[9+25,23+25] += txrate(intopt,1,1,0,1)[2]*(acq_i1)*X[9+25]
    chg_arr[10+25,24+25] += txrate(intopt,0,1,0,1)[2]*(acq_i1)*X[10+25]
    chg_arr[57+25,69+25] += txrate(intopt,1,0,1,1)[2]*(1-acq_s)*X[57+25] # progress to "inapp tx"
    chg_arr[58+25,70+25] += txrate(intopt,0,0,1,1)[2]*(1-acq_s)*X[58+25] # retreat
    chg_arr[59+25,71+25] += txrate(intopt,1,1,1,1)[2]*(1-acq_i2)*X[59+25]
    chg_arr[60+25,72+25] += txrate(intopt,0,1,1,1)[2]*(1-acq_i2)*X[60+25]
    chg_arr[61+25,73+25] += txrate(intopt,1,2,1,1)[2]*X[61+25]
    chg_arr[62+25,74+25] += txrate(intopt,0,2,1,1)[2]*X[62+25]
    chg_arr[57+25,71+25] += txrate(intopt,1,0,1,1)[2]*(acq_s)*(1-acq_mdr)*X[57+25] # new resistance
    chg_arr[58+25,72+25] += txrate(intopt,0,0,1,1)[2]*(acq_s)*(1-acq_mdr)*X[58+25]
    chg_arr[57+25,73+25] += txrate(intopt,1,0,1,1)[2]*(acq_s)*(acq_mdr)*X[57+25] # new resistance
    chg_arr[58+25,74+25] += txrate(intopt,0,0,1,1)[2]*(acq_s)*(acq_mdr)*X[58+25]
    chg_arr[59+25,73+25] += txrate(intopt,1,1,1,1)[2]*(acq_i2)*X[59+25]
    chg_arr[60+25,74+25] += txrate(intopt,0,1,1,1)[2]*(acq_i2)*X[60+25]
    chg_arr[13+25,51+25] += txrate(intopt,1,0,0,1)[1]*X[13+25] # progress to treated
    chg_arr[14+25,51+25] += txrate(intopt,0,0,0,1)[1]*X[14+25] # new
    chg_arr[15+25,52+25] += txrate(intopt,1,1,0,1)[1]*X[15+25]
    chg_arr[16+25,52+25] += txrate(intopt,0,1,0,1)[1]*X[16+25]
    chg_arr[17+25,53+25] += txrate(intopt,1,2,0,1)[1]*X[17+25]
    chg_arr[18+25,53+25] += txrate(intopt,0,2,0,1)[1]*X[18+25]
    chg_arr[63+25,51+25] += txrate(intopt,1,0,1,1)[1]*X[63+25] # progress to treated
    chg_arr[64+25,51+25] += txrate(intopt,0,0,1,1)[1]*X[64+25] # retreat
    chg_arr[65+25,52+25] += txrate(intopt,1,1,1,1)[1]*X[65+25]
    chg_arr[66+25,52+25] += txrate(intopt,0,1,1,1)[1]*X[66+25]
    chg_arr[67+25,53+25] += txrate(intopt,1,2,1,1)[1]*X[67+25]
    chg_arr[68+25,53+25] += txrate(intopt,0,2,1,1)[1]*X[68+25]

    chg_arr[i4+19,i4+57] += (12./dur_fail)*defvfail_s*X[i4+19] # default from "inapp tx" (new cases)   
    chg_arr[i4+20,i4+58] += (12./dur_fail)*defvfail_s*X[i4+20] # assume zero cost b/c 1/2 of default is cured
    chg_arr[i4+21,i4+59] += (12./dur_fail)*defvfail_i*X[i4+21] 
    chg_arr[i4+22,i4+60] += (12./dur_fail)*defvfail_i*X[i4+22]    
    chg_arr[i4+23,i4+61] += (12./dur_fail)*defvfail_m*X[i4+23]
    chg_arr[i4+24,i4+62] += (12./dur_fail)*defvfail_m*X[i4+24]    
    chg_arr[i5+19,i5+7] += (12./dur_fail)*defvfail_s*X[i5+19] # default from "inapp tx" (retx cases)
    chg_arr[i5+20,i5+8] += (12./dur_fail)*defvfail_s*X[i5+20] # assume zero cost b/c 1/2 of default is cured
    chg_arr[i5+21,i5+9] += (12./dur_fail)*defvfail_i*X[i5+21]
    chg_arr[i5+22,i5+10] += (12./dur_fail)*defvfail_i*X[i5+22]    
    chg_arr[i5+23,i5+11] += (12./dur_fail)*defvfail_m*X[i5+23]
    chg_arr[i5+24,i5+12] += (12./dur_fail)*defvfail_m*X[i5+24] 
    chg_arr[i4+19,i4+51] += (12./dur_fail)*(1-defvfail_s)*X[i4+19]*(1-fail_rt) # failure from "inapp tx" (new TB cases)    
    chg_arr[i4+20,i4+51] += (12./dur_fail)*(1-defvfail_s)*X[i4+20]*(1-fail_rt) # these are the pts that are then successfully treated 
    chg_arr[i4+21,i4+52] += (12./dur_fail)*(1-defvfail_i)*X[i4+21]*(1-fail_i2) # the ones below re-fail
    chg_arr[i4+22,i4+52] += (12./dur_fail)*(1-defvfail_i)*X[i4+22]*(1-fail_i2)   
    chg_arr[i4+23,i4+53] += (12./dur_fail)*(1-defvfail_m)*X[i4+23]*(1-fail_m2)
    chg_arr[i4+24,i4+53] += (12./dur_fail)*(1-defvfail_m)*X[i4+24]*(1-fail_m2)
    chg_arr[i4+19,i4+69] += (12./dur_fail)*(1-defvfail_s)*X[i4+19]*(fail_rt) # re-failure from "inapp tx" -> now classified as retx    
    chg_arr[i4+20,i4+70] += (12./dur_fail)*(1-defvfail_s)*X[i4+20]*(fail_rt) 
    chg_arr[i4+21,i4+71] += (12./dur_fail)*(1-defvfail_i)*X[i4+21]*(fail_i2) 
    chg_arr[i4+22,i4+72] += (12./dur_fail)*(1-defvfail_i)*X[i4+22]*(fail_i2)   
    chg_arr[i4+23,i4+73] += (12./dur_fail)*(1-defvfail_m)*X[i4+23]*(fail_m2)
    chg_arr[i4+24,i4+74] += (12./dur_fail)*(1-defvfail_m)*X[i4+24]*(fail_m2)
    chg_arr[i5+19,i5+1] += (12./dur_fail)*(1-defvfail_s)*X[i5+19]*(1-fail_rt) # failure from "inapp tx"    
    chg_arr[i5+20,i5+1] += (12./dur_fail)*(1-defvfail_s)*X[i5+20]*(1-fail_rt) # retx pts, so "re-fail" stays in the same box
    chg_arr[i5+21,i5+2] += (12./dur_fail)*(1-defvfail_i)*X[i5+21]*(1-fail_i2)  
    chg_arr[i5+22,i5+2] += (12./dur_fail)*(1-defvfail_i)*X[i5+22]*(1-fail_i2)   
    chg_arr[i5+23,i5+3] += (12./dur_fail)*(1-defvfail_m)*X[i5+23]*(1-fail_m2)
    chg_arr[i5+24,i5+3] += (12./dur_fail)*(1-defvfail_m)*X[i5+24]*(1-fail_m2)
    i6 = np.arange(25)                          # HIV infection
    chg_arr[i6,i6+25] += hiv_inc*X[i6]
    chg_arr[i6+50,i6+75] += hiv_inc*X[i6+50]
    i7 = np.arange(4)                           # inappropriate tx for TB
    chg_arr[i7,i7+50] += prop_cough*(1-invspec(intopt,0))*X[i7]
    chg_arr[i7+25,i7+75] += prop_cough*(1-invspec(intopt,1))*X[i7+25]
    i8 = np.arange(50)                         # mortality
    chg_arr[i6,0] += mortality(0,0)*X[i6]       # background mortality
    chg_arr[i6+50,0] += mortality(0,0)*X[i6+50]
    chg_arr[i6+25,0] += mortality(0,1)*X[i6+25] # HIV deaths
    chg_arr[i6+75,0] += mortality(0,1)*X[i6+75]
    i9 = np.array([7,9,11,13,15,17])  # smear-pos
    i10 = np.array([4,5,6,8,10,12,14,16,18,19,20,21,22,23,24])  # smear-neg
    chg_arr[i9,0] += mortality(1,0)*X[i9]              # smear-positive TB deaths
    chg_arr[i9+25,0] += mortality(1,1)*X[i9+25]
    chg_arr[i9+50,0] += mortality(1,0)*X[i9+50]
    chg_arr[i9+75,0] += mortality(1,1)*X[i9+75]
    chg_arr[i10,0] += mortality(2,0)*X[i10]              # smear-negative TB deaths
    chg_arr[i10+25,0] += mortality(2,1)*X[i10+25]
    chg_arr[i10+50,0] += mortality(2,0)*X[i10+50]
    chg_arr[i10+75,0] += mortality(2,1)*X[i10+75]
    chg_arr[i1+7,i1+1] += cure_sp*X[i1+7]              # smear-positive self-cure (no HIV)
    chg_arr[i1+9,i1+2] += cure_sp*X[i1+9]
    chg_arr[i1+11,i1+3] += cure_sp*X[i1+11]
    chg_arr[i1+13,i1+1] += cure_sp*X[i1+13]
    chg_arr[i1+15,i1+2] += cure_sp*X[i1+15]
    chg_arr[i1+17,i1+3] += cure_sp*X[i1+17]
    chg_arr[i1+8,i1+1] += cure_sn*X[i1+8]              # smear-negative self-cure (no HIV)
    chg_arr[i1+10,i1+2] += cure_sn*X[i1+10]
    chg_arr[i1+12,i1+3] += cure_sn*X[i1+12]
    chg_arr[i1+14,i1+1] += cure_sn*X[i1+14]
    chg_arr[i1+16,i1+2] += cure_sn*X[i1+16]
    chg_arr[i1+18,i1+3] += cure_sn*X[i1+18]
    chg_arr[i1+4,i1+1] += cure_sn*X[i1+4]
    chg_arr[i1+5,i1+2] += cure_sn*X[i1+5]
    chg_arr[i1+6,i1+3] += cure_sn*X[i1+6]
    chg_arr[i1+19,i1+1] += cure_sn*X[i1+19]
    chg_arr[i1+21,i1+2] += cure_sn*X[i1+21]
    chg_arr[i1+23,i1+3] += cure_sn*X[i1+23]
    chg_arr[i1+20,i1+1] += cure_sn*X[i1+20]
    chg_arr[i1+22,i1+2] += cure_sn*X[i1+22]
    chg_arr[i1+24,i1+3] += cure_sn*X[i1+24]

    # 0 = incidence of new (non-retreatment) TB:
    incnew = np.sum(chg_arr[i4,i4+4]) + np.sum(chg_arr[i4,i4+5]) + np.sum(chg_arr[i4,i4+6]) + \
             np.sum(chg_arr[i4+1,i4+4]) + np.sum(chg_arr[i4+1,i4+5]) + np.sum(chg_arr[i4+1,i4+6]) + \
             np.sum(chg_arr[i4+2,i4+4]) + np.sum(chg_arr[i4+2,i4+5]) + np.sum(chg_arr[i4+2,i4+6]) + \
             np.sum(chg_arr[i4+3,i4+4]) + np.sum(chg_arr[i4+3,i4+5]) + np.sum(chg_arr[i4+3,i4+6])
    # 1 = incidence of retreatment TB:
    incretx = np.sum(chg_arr[i5,i5+4]) + np.sum(chg_arr[i5,i5+5]) + np.sum(chg_arr[i5,i5+6]) + \
             np.sum(chg_arr[i5+1,i5+4]) + np.sum(chg_arr[i5+1,i5+5]) + np.sum(chg_arr[i5+1,i5+6]) + \
             np.sum(chg_arr[i5+2,i5+4]) + np.sum(chg_arr[i5+2,i5+5]) + np.sum(chg_arr[i5+2,i5+6]) + \
             np.sum(chg_arr[i5+3,i5+4]) + np.sum(chg_arr[i5+3,i5+5]) + np.sum(chg_arr[i5+3,i5+6]) + \
             np.sum(chg_arr[i4+19,i4+57]) + np.sum(chg_arr[i4+20,i4+58]) + np.sum(chg_arr[i4+21,i4+59]) + \
             np.sum(chg_arr[i4+22,i4+60]) + np.sum(chg_arr[i4+23,i4+61]) + np.sum(chg_arr[i4+24,i4+62]) + \
             np.sum(chg_arr[i5+19,i5+7]) + np.sum(chg_arr[i5+20,i5+8]) + np.sum(chg_arr[i5+21,i5+9]) + \
             np.sum(chg_arr[i5+22,i5+10]) + np.sum(chg_arr[i5+23,i5+11]) + np.sum(chg_arr[i5+24,i5+12]) + \
             np.sum((12./dur_fail)*(1-defvfail_s)*X[i3+19]) + np.sum((12./dur_fail)*(1-defvfail_s)*X[i3+20]) + \
             np.sum((12./dur_fail)*(1-defvfail_i)*X[i3+21]) + np.sum((12./dur_fail)*(1-defvfail_i)*X[i3+22]) + \
             np.sum((12./dur_fail)*(1-defvfail_m)*X[i3+23]) + np.sum((12./dur_fail)*(1-defvfail_m)*X[i3+24])
    # 2 = incidence of new, INH-resistant TB:
    incinhnew = np.sum(chg_arr[i4,i4+5]) + np.sum(chg_arr[i4+1,i4+5])+ + np.sum(chg_arr[i4+2,i4+5]) + \
                np.sum(chg_arr[i4+3,i4+5])
    # 3 = incidence of retreatment, INH-resistant TB:
    incinhretx = np.sum(chg_arr[i5,i5+5]) + np.sum(chg_arr[i5+1,i5+5]) + np.sum(chg_arr[i5+2,i5+5]) + \
                 np.sum(chg_arr[i5+3,i5+5]) + np.sum(chg_arr[i4+21,i4+59]) + \
                 np.sum(chg_arr[i4+22,i4+60]) + np.sum(chg_arr[i5+21,i5+9]) + np.sum(chg_arr[i5+22,i5+10]) + \
                 np.sum((12./dur_fail)*(1-defvfail_i)*X[i3+21]) + np.sum((12./dur_fail)*(1-defvfail_i)*X[i3+22])
    # 4 = incidence of new, MDR-TB:
    incmdrnew = np.sum(chg_arr[i4,i4+6]) + np.sum(chg_arr[i4+1,i4+6])+ + np.sum(chg_arr[i4+2,i4+6]) + \
                np.sum(chg_arr[i4+3,i4+6])
    # 5 = incidence of retreatment, MDR-TB:
    incmdrretx = np.sum(chg_arr[i5,i5+6]) + np.sum(chg_arr[i5+1,i5+6]) + np.sum(chg_arr[i5+2,i5+6]) + \
                 np.sum(chg_arr[i5+3,i5+6]) + np.sum(chg_arr[i4+23,i4+61]) + \
                 np.sum(chg_arr[i4+24,i4+62]) + np.sum(chg_arr[i5+23,i5+11]) + np.sum(chg_arr[i5+24,i5+12]) + \
                 np.sum((12./dur_fail)*(1-defvfail_m)*X[i3+23]) + np.sum((12./dur_fail)*(1-defvfail_m)*X[i3+24])
    # 6 = incidence of HIV-associated TB:
    inctbhiv = np.sum(chg_arr[i2,i2+4]) + np.sum(chg_arr[i2,i2+5]) + np.sum(chg_arr[i2,i2+6]) + \
      np.sum(chg_arr[i2+1,i2+4]) + np.sum(chg_arr[i2+1,i2+5]) + np.sum(chg_arr[i2+1,i2+6]) +\
       np.sum(chg_arr[i2+2,i2+4]) + np.sum(chg_arr[i2+2,i2+5]) + np.sum(chg_arr[i2+2,i2+6]) +\
        np.sum(chg_arr[i2+3,i2+4]) + np.sum(chg_arr[i2+3,i2+5]) + np.sum(chg_arr[i2+3,i2+6]) +\
         np.sum(chg_arr[25+19,25+57]) + np.sum(chg_arr[25+20,25+58]) + np.sum(chg_arr[25+21,25+59]) +\
          np.sum(chg_arr[25+22,25+60]) + np.sum(chg_arr[25+23,25+61]) + np.sum(chg_arr[25+24,25+62]) +\
           np.sum(chg_arr[75+19,75+7]) + np.sum(chg_arr[75+20,75+8]) + np.sum(chg_arr[75+21,75+9]) + np.sum(chg_arr[75+22,75+10]) +\
            np.sum(chg_arr[75+23,75+11]) + np.sum(chg_arr[75+24,75+12])  +\
             np.sum((12./dur_fail)*(1-defvfail_s)*X[i2+19]) + np.sum((12./dur_fail)*(1-defvfail_s)*X[i2+20]) +\
             np.sum((12./dur_fail)*(1-defvfail_i)*X[i2+21]) + np.sum((12./dur_fail)*(1-defvfail_i)*X[i2+22]) +\
                  np.sum((12./dur_fail)*(1-defvfail_m)*X[i2+23]) + np.sum((12./dur_fail)*(1-defvfail_m)*X[i2+24])
    # 7 = TB mortality
    TBmort = np.sum(mortality(1,0)*X[i9]) + np.sum(mortality(1,1)*X[i9+25]) + np.sum(mortality(1,0)*X[i9+50]) + \
             np.sum(mortality(1,1)*X[i9+75]) + np.sum(mortality(2,0)*X[i10]) + np.sum(mortality(2,1)*X[i10+25]) + \
             np.sum(mortality(2,0)*X[i10+50]) + np.sum(mortality(2,1)*X[i10+75])    
    
    i11 = np.arange(4,25)
    i11b = i11 + 25
    i11 = np.concatenate((i11,i11b))
    i11b = i11 + 50
    i11 = np.concatenate((i11,i11b))
    # 8 = TB prevalence
    # sum(X[i11]) includes all active cases
    # the next indent is people on 1st-line therapy (for 6 months)
    # the next indent is people on cat2 regimen (for 8 months)
    # and the final indent is people on MDR/2nd-line therapy (for 20 months)
    TBprev = np.sum(X[i11])+ 0.5*(np.sum(txrate(intopt,1,0,0,0)[1]*X[13]) + np.sum(txrate(intopt,0,0,0,0)[1]*X[14]) + \
                               np.sum(txrate(intopt,1,1,0,0)[1]*X[15]) + np.sum(txrate(intopt,0,1,0,0)[1]*X[16]) + \
                               np.sum(txrate(intopt,1,2,0,0)[1]*X[17]) + np.sum(txrate(intopt,0,2,0,0)[1]*X[18]) + \
                               np.sum(txrate(intopt,1,0,0,1)[1]*X[25+13]) + np.sum(txrate(intopt,0,0,0,1)[1]*X[25+14]) + \
                               np.sum(txrate(intopt,1,1,0,1)[1]*X[25+15]) + np.sum(txrate(intopt,0,1,0,1)[1]*X[25+16]) + \
                               np.sum(txrate(intopt,1,2,0,1)[1]*X[25+17]) + np.sum(txrate(intopt,0,2,0,1)[1]*X[25+18])) + \
                               (8./12.)*(np.sum(txrate(intopt,1,0,1,0)[1]*X[63]) + np.sum(txrate(intopt,0,0,1,0)[1]*X[64]) + \
                                         np.sum(txrate(intopt,1,1,1,0)[1]*X[65]) + np.sum(txrate(intopt,0,1,1,0)[1]*X[66]) + \
                                         np.sum(txrate(intopt,1,0,1,1)[1]*X[25+63]) + np.sum(txrate(intopt,0,0,1,1)[1]*X[25+64]) + \
                                         np.sum(txrate(intopt,1,1,1,1)[1]*X[25+65]) + np.sum(txrate(intopt,0,1,1,1)[1]*X[25+66]) + \
                                         np.sum((12./dur_fail)*0.5*X[i4+19]*(1-fail_rt)) + \
                                         np.sum((12./dur_fail)*0.5*X[i4+20]*(1-fail_rt)) + \
                                         np.sum((12./dur_fail)*0.5*X[i4+21]*(1-fail_i2)) + \
                                         np.sum((12./dur_fail)*0.5*X[i4+22]*(1-fail_i2)) + \
                                         np.sum((12./dur_fail)*0.5*X[i5+19]*(1-fail_rt)) + \
                                         np.sum((12./dur_fail)*0.5*X[i5+20]*(1-fail_rt)) + \
                                         np.sum((12./dur_fail)*0.5*X[i5+20]*(1-fail_rt)) + \
                                         np.sum((12./dur_fail)*0.5*X[i5+21]*(1-fail_i2)) + \
                                         np.sum((12./dur_fail)*0.5*X[i5+22]*(1-fail_i2))) + \
                                         (20./12.)*(np.sum(txrate(intopt,1,2,1,0)[1]*X[67]) + \
                                                    np.sum(txrate(intopt,0,2,1,0)[1]*X[68]) + \
                                                    np.sum(txrate(intopt,1,2,1,1)[1]*X[25+67]) + \
                                                    np.sum(txrate(intopt,0,2,1,1)[1]*X[25+68]) + \
                                                    np.sum((12./dur_fail)*0.5*X[i4+23]*(1-fail_m2)) + \
                                                    np.sum((12./dur_fail)*0.5*X[i4+24]*(1-fail_m2)) + \
                                                    np.sum((12./dur_fail)*0.5*X[i5+23]*(1-fail_m2)) + \
                                                    np.sum((12./dur_fail)*0.5*X[i5+24]*(1-fail_m2)))
    i12 = np.concatenate((np.arange(25,50), np.arange(75,100)))
    # 9 = HIV prevalence
    HIVprev = np.sum(X[i12])
    
    # 10 = Cost
    # First indent is diagnostic costs for people without TB.
    # Second indent is diagnostic costs.
    # Third indent is costs of inappropriate treatment (e.g., 1st-line for MDR-TB) after diagnosis
    # Fourth indent is costs of appropriate treatment
    # Fifth indent is inappropriate treatment that is made empirically
    # Sixth indent is failure: inappropriate treatment followed by appropriate treatment
    # Seventh through tenth indents are indents 3-6 but extended to people with HIV
    i13a = np.arange(4)
    i13b = i13a + 25
    i13 = np.concatenate((i13a,i13b),axis=1)
    i14a = np.arange(50,54)
    i14b = i14a + 25
    i14 = np.concatenate((i14a,i14b),axis=1)
    cost = np.sum(prop_cough*X[i13a]*dxcost(intopt,0,0))+np.sum(prop_cough*X[i14a]*dxcost(intopt,1,0)) + \
           np.sum(prop_cough*X[i13b]*dxcost(intopt,0,1))+np.sum(prop_cough*X[i14b]*dxcost(intopt,1,1)) + \
           dx_rate*(np.sum(txrate(intopt,1,0,0,0)[3]*X[7]) + np.sum(txrate(intopt,0,0,0,0)[3]*X[8]) + \
                    np.sum(txrate(intopt,1,1,0,0)[3]*X[9]) + np.sum(txrate(intopt,0,1,0,0)[3]*X[10]) + \
                    np.sum(txrate(intopt,1,2,0,0)[3]*X[11]) + np.sum(txrate(intopt,0,2,0,0)[3]*X[12]) + \
                    np.sum(txrate(intopt,1,0,1,0)[3]*X[57]) + np.sum(txrate(intopt,0,0,1,0)[3]*X[58]) + \
                    np.sum(txrate(intopt,1,1,1,0)[3]*X[59]) + np.sum(txrate(intopt,0,1,1,0)[3]*X[60]) + \
                    np.sum(txrate(intopt,1,2,1,0)[3]*X[61]) + np.sum(txrate(intopt,0,2,1,0)[3]*X[62]) + \
                    np.sum(txrate(intopt,1,0,0,1)[3]*X[25+7]) + np.sum(txrate(intopt,0,0,0,1)[3]*X[25+8]) + \
                    np.sum(txrate(intopt,1,1,0,1)[3]*X[25+9]) + np.sum(txrate(intopt,0,1,0,1)[3]*X[25+10]) + \
                    np.sum(txrate(intopt,1,2,0,1)[3]*X[25+11]) + np.sum(txrate(intopt,0,2,0,1)[3]*X[25+12]) + \
                    np.sum(txrate(intopt,1,0,1,1)[3]*X[25+57]) + np.sum(txrate(intopt,0,0,1,1)[3]*X[25+58]) + \
                    np.sum(txrate(intopt,1,1,1,1)[3]*X[25+59]) + np.sum(txrate(intopt,0,1,1,1)[3]*X[25+60]) + \
                    np.sum(txrate(intopt,1,2,1,1)[3]*X[25+61]) + np.sum(txrate(intopt,0,2,1,1)[3]*X[25+62])) + \
                np.sum(txrate(intopt,1,0,0,0)[2]*txrate(intopt,1,0,0,0)[5]*X[7]) + \
                np.sum(txrate(intopt,0,0,0,0)[2]*txrate(intopt,0,0,0,0)[5]*X[8]) + \
                np.sum(txrate(intopt,1,1,0,0)[2]*txrate(intopt,1,1,0,0)[5]*X[9]) + \
                np.sum(txrate(intopt,0,1,0,0)[2]*txrate(intopt,0,1,0,0)[5]*X[10]) + \
                np.sum(txrate(intopt,1,2,0,0)[2]*txrate(intopt,1,2,0,0)[5]*X[11]) + \
                np.sum(txrate(intopt,0,2,0,0)[2]*txrate(intopt,0,2,0,0)[5]*X[12]) + \
                np.sum(txrate(intopt,1,0,1,0)[2]*txrate(intopt,1,0,1,0)[5]*X[57]) + \
                np.sum(txrate(intopt,0,0,1,0)[2]*txrate(intopt,0,0,1,0)[5]*X[58]) + \
                np.sum(txrate(intopt,1,1,1,0)[2]*txrate(intopt,1,1,1,0)[5]*X[59]) + \
                np.sum(txrate(intopt,0,1,1,0)[2]*txrate(intopt,0,1,1,0)[5]*X[60]) + \
                np.sum(txrate(intopt,1,2,1,0)[2]*txrate(intopt,1,2,1,0)[5]*X[61]) + \
                np.sum(txrate(intopt,0,2,1,0)[2]*txrate(intopt,0,2,1,0)[5]*X[62]) + \
                    np.sum(txrate(intopt,1,0,0,0)[0]*txrate(intopt,1,0,0,0)[4]*X[7]) + \
                    np.sum(txrate(intopt,0,0,0,0)[0]*txrate(intopt,0,0,0,0)[4]*X[8]) + \
                    np.sum(txrate(intopt,1,1,0,0)[0]*txrate(intopt,1,1,0,0)[4]*X[9]) + \
                    np.sum(txrate(intopt,0,1,0,0)[0]*txrate(intopt,0,1,0,0)[4]*X[10]) + \
                    np.sum(txrate(intopt,1,2,0,0)[0]*txrate(intopt,1,2,0,0)[4]*X[11]) + \
                    np.sum(txrate(intopt,0,2,0,0)[0]*txrate(intopt,0,2,0,0)[4]*X[12]) + \
                    np.sum(txrate(intopt,1,0,1,0)[0]*txrate(intopt,1,0,1,0)[4]*X[57]) + \
                    np.sum(txrate(intopt,0,0,1,0)[0]*txrate(intopt,0,0,1,0)[4]*X[58]) + \
                    np.sum(txrate(intopt,1,1,1,0)[0]*txrate(intopt,1,1,1,0)[4]*X[59]) + \
                    np.sum(txrate(intopt,0,1,1,0)[0]*txrate(intopt,0,1,1,0)[4]*X[60]) + \
                    np.sum(txrate(intopt,1,2,1,0)[0]*txrate(intopt,1,2,1,0)[4]*X[61]) + \
                    np.sum(txrate(intopt,0,2,1,0)[0]*txrate(intopt,0,2,1,0)[4]*X[62]) - \
                np.sum(chg_arr[19,57]*txrate(intopt,1,0,0,0)[5]) - \
                np.sum(chg_arr[20,58]*txrate(intopt,0,0,0,0)[5]) - \
                np.sum(chg_arr[21,59]*txrate(intopt,1,1,0,0)[5]) - \
                np.sum(chg_arr[22,60]*txrate(intopt,0,1,0,0)[5]) - \
                np.sum(chg_arr[23,61]*txrate(intopt,1,2,0,0)[5]) - \
                np.sum(chg_arr[24,62]*txrate(intopt,0,2,0,0)[5]) - \
                np.sum(chg_arr[69,57]*txrate(intopt,1,0,1,0)[5]) - \
                np.sum(chg_arr[70,58]*txrate(intopt,0,0,1,0)[5]) - \
                np.sum(chg_arr[71,59]*txrate(intopt,1,1,1,0)[5]) - \
                np.sum(chg_arr[72,60]*txrate(intopt,0,1,1,0)[5]) - \
                np.sum(chg_arr[73,61]*txrate(intopt,1,2,1,0)[5]) - \
                np.sum(chg_arr[74,62]*txrate(intopt,0,2,1,0)[5]) + \
                    np.sum((txrate(intopt,1,0,1,0)[4]+txrate(intopt,1,2,1,0)[3])*(12./dur_fail)*(1-defvfail_s)*X[i1+19]) + \
                    np.sum((txrate(intopt,0,0,1,0)[4]+txrate(intopt,1,2,1,0)[3])*(12./dur_fail)*(1-defvfail_s)*X[i1+20]) + \
                    np.sum((txrate(intopt,1,1,1,0)[4]+txrate(intopt,1,2,1,0)[3])*(12./dur_fail)*(1-defvfail_s)*X[i1+21]) + \
                    np.sum((txrate(intopt,0,1,1,0)[4]+txrate(intopt,1,2,1,0)[3])*(12./dur_fail)*(1-defvfail_s)*X[i1+22]) + \
                    np.sum((txrate(intopt,1,2,1,0)[4]+txrate(intopt,1,2,1,0)[3])*(12./dur_fail)*(1-defvfail_s)*X[i1+23]) + \
                    np.sum((txrate(intopt,0,2,1,0)[4]+txrate(intopt,1,2,1,0)[3])*(12./dur_fail)*(1-defvfail_s)*X[i1+24]) + \
                np.sum(txrate(intopt,1,0,0,1)[2]*txrate(intopt,1,0,0,1)[5]*X[7+25]) + \
                np.sum(txrate(intopt,0,0,0,1)[2]*txrate(intopt,0,0,0,1)[5]*X[8+25]) + \
                np.sum(txrate(intopt,1,1,0,1)[2]*txrate(intopt,1,1,0,1)[5]*X[9+25]) + \
                np.sum(txrate(intopt,0,1,0,1)[2]*txrate(intopt,0,1,0,1)[5]*X[10+25]) + \
                np.sum(txrate(intopt,1,2,0,1)[2]*txrate(intopt,1,2,0,1)[5]*X[11+25]) + \
                np.sum(txrate(intopt,0,2,0,1)[2]*txrate(intopt,0,2,0,1)[5]*X[12+25]) + \
                np.sum(txrate(intopt,1,0,1,1)[2]*txrate(intopt,1,0,1,1)[5]*X[57+25]) + \
                np.sum(txrate(intopt,0,0,1,1)[2]*txrate(intopt,0,0,1,1)[5]*X[58+25]) + \
                np.sum(txrate(intopt,1,1,1,1)[2]*txrate(intopt,1,1,1,1)[5]*X[59+25]) + \
                np.sum(txrate(intopt,0,1,1,1)[2]*txrate(intopt,0,1,1,1)[5]*X[60+25]) + \
                np.sum(txrate(intopt,1,2,1,1)[2]*txrate(intopt,1,2,1,1)[5]*X[61+25]) + \
                np.sum(txrate(intopt,0,2,1,1)[2]*txrate(intopt,0,2,1,1)[5]*X[62+25]) + \
                    np.sum(txrate(intopt,1,0,0,1)[0]*txrate(intopt,1,0,0,1)[4]*X[7+25]) + \
                    np.sum(txrate(intopt,0,0,0,1)[0]*txrate(intopt,0,0,0,1)[4]*X[8+25]) + \
                    np.sum(txrate(intopt,1,1,0,1)[0]*txrate(intopt,1,1,0,1)[4]*X[9+25]) + \
                    np.sum(txrate(intopt,0,1,0,1)[0]*txrate(intopt,0,1,0,1)[4]*X[10+25]) + \
                    np.sum(txrate(intopt,1,2,0,1)[0]*txrate(intopt,1,2,0,1)[4]*X[11+25]) + \
                    np.sum(txrate(intopt,0,2,0,1)[0]*txrate(intopt,0,2,0,1)[4]*X[12+25]) + \
                    np.sum(txrate(intopt,1,0,1,1)[0]*txrate(intopt,1,0,1,1)[4]*X[57+25]) + \
                    np.sum(txrate(intopt,0,0,1,1)[0]*txrate(intopt,0,0,1,1)[4]*X[58+25]) + \
                    np.sum(txrate(intopt,1,1,1,1)[0]*txrate(intopt,1,1,1,1)[4]*X[59+25]) + \
                    np.sum(txrate(intopt,0,1,1,1)[0]*txrate(intopt,0,1,1,1)[4]*X[60+25]) + \
                    np.sum(txrate(intopt,1,2,1,1)[0]*txrate(intopt,1,2,1,1)[4]*X[61+25]) + \
                    np.sum(txrate(intopt,0,2,1,1)[0]*txrate(intopt,0,2,1,1)[4]*X[62+25]) - \
                np.sum(chg_arr[19+25,57+25]*txrate(intopt,1,0,0,1)[5]) - \
                np.sum(chg_arr[20+25,58+25]*txrate(intopt,0,0,0,1)[5]) - \
                np.sum(chg_arr[21+25,59+25]*txrate(intopt,1,1,0,1)[5]) - \
                np.sum(chg_arr[22+25,60+25]*txrate(intopt,0,1,0,1)[5]) - \
                np.sum(chg_arr[23+25,61+25]*txrate(intopt,1,2,0,1)[5]) - \
                np.sum(chg_arr[24+25,62+25]*txrate(intopt,0,2,0,1)[5]) - \
                np.sum(chg_arr[69+25,57+25]*txrate(intopt,1,0,1,1)[5]) - \
                np.sum(chg_arr[70+25,58+25]*txrate(intopt,0,0,1,1)[5]) - \
                np.sum(chg_arr[71+25,59+25]*txrate(intopt,1,1,1,1)[5]) - \
                np.sum(chg_arr[72+25,60+25]*txrate(intopt,0,1,1,1)[5]) - \
                np.sum(chg_arr[73+25,61+25]*txrate(intopt,1,2,1,1)[5]) - \
                np.sum(chg_arr[74+25,62+25]*txrate(intopt,0,2,1,1)[5]) + \
                    np.sum((txrate(intopt,1,0,1,1)[4]+txrate(intopt,1,2,1,1)[3])*(12./dur_fail)*(1-defvfail_s)*X[i2+19]) + \
                    np.sum((txrate(intopt,0,0,1,1)[4]+txrate(intopt,1,2,1,1)[3])*(12./dur_fail)*(1-defvfail_s)*X[i2+20]) + \
                    np.sum((txrate(intopt,1,1,1,1)[4]+txrate(intopt,1,2,1,1)[3])*(12./dur_fail)*(1-defvfail_s)*X[i2+21]) + \
                    np.sum((txrate(intopt,0,1,1,1)[4]+txrate(intopt,1,2,1,1)[3])*(12./dur_fail)*(1-defvfail_s)*X[i2+22]) + \
                    np.sum((txrate(intopt,1,2,1,1)[4]+txrate(intopt,1,2,1,1)[3])*(12./dur_fail)*(1-defvfail_s)*X[i2+23]) + \
                    np.sum((txrate(intopt,0,2,1,1)[4]+txrate(intopt,1,2,1,1)[3])*(12./dur_fail)*(1-defvfail_s)*X[i2+24])  
    return incnew, incretx, incinhnew, incinhretx, incmdrnew, incmdrretx, inctbhiv, TBmort, TBprev, HIVprev, cost

###########################################################
# 9. LOW INCIDENCE AND EMERGING MDR SCENARIO CALCULATOR
###########################################################

# One challenge is that equilibrium scenarios result in about 80% of all incident TB being due to recent infection.
# Low incidence settings have more TB due to reactivation and thus cannot be modeled at equilibrium,
#   as the proportion of incident TB reflecting reactivation is a key driver of impact.
# This section allows the model to generate low-incidence scenarios that appropriately have a lower proportion of
#   TB due to recent infection, with a higher proportion due to reactivation.

# If the target incidence is <50 per 100,000, the program generates an equilibrium 50 years in the past
#    with an incidence of 50 per 100,000/yr.
# It then reduces the transmission parameter by a set proportion at that time, searching until it finds the
#    reduction that allows it to re-create the target incidence as specified by the user.
# This allows the program to generate a situation in which the majority of incident TB is due to
#    reactivation rather than recent infection.

equil_round = 0.
if target_inc2 < 50:
    beta_s *= 1. + (target_inc2 - 50.)/82.
    while equil_round<50:
        pre_time = 50.
        time_burnin = np.arange(0,pre_time+1.,1.)
        EQUI = odeint(diffeq,equipop,time_burnin)
        if abs(incprevmort(EQUI[50,:])[0] + incprevmort(EQUI[50,:])[1] -target_inc2)<0.05:
            break
        print "calculating low-incidence scenario..."
        print equil_round, beta_s, incprevmort(EQUI[50,:])[0] + incprevmort(EQUI[50,:])[1]
        beta_s += (target_inc2 - incprevmort(EQUI[50,:])[0] - incprevmort(EQUI[50,:])[1])/(0.25*target_inc2)
        equil_round +=1
if target_inc2<50:
    equipop = EQUI[50,:]


# Below also allows for an emerging MDR scenario, in which the final MDR-TB prevalence is
#    higher at the end of 5 years than at the beginning.

equil_round = 0.
if target_mdr2 > target_mdr:
    fit_m *= 1. + ((target_mdr2 - target_mdr)/0.25)*(1./fit_m)
    while equil_round<50:
        pre_time2 = 5.
        time_burnin2 = np.arange(0,pre_time2+0.1,0.1)
        EQUI2 = odeint(diffeq,equipop,time_burnin2)
        if abs(incprevmort(EQUI2[50,:])[4]/incprevmort(EQUI2[50,:])[0]-target_mdr2)<0.0005:
            break
        print "calculating emerging MDR scenario..."
        print equil_round, fit_m, incprevmort(EQUI2[50,:])[4]/incprevmort(EQUI2[50,:])[0]
        fit_m += (target_mdr2 - incprevmort(EQUI2[50,:])[4]/incprevmort(EQUI2[50,:])[0])/(5.*target_mdr2)
        equil_round +=1


###########################################################
# 10. SOLVE DIFFERENTIAL EQUATIONS AND REPORT RESULTS
###########################################################

duration = 5.                        # 5 year time horizon
timestep = 0.01                      # calculate equations every 0.01 yrs
time_range = np.arange(0, duration+timestep, timestep) # vector for calculations

OUT = odeint(diffeq,equipop,time_range)  # solve the ODE's
incvect = incprevmort(OUT[500,:])    # calculate the incidence/prevalence/mortality/cost at the end of year 5

print " "
print "BASELINE"
print "Incidence, new:", np.around(incvect[0],decimals=1), "per 100,000"
print "Incidence, retx:", np.around(incvect[1],decimals=1), "per 100,000"
print "Incidence, total:", np.around(incvect[0] + incvect[1],decimals=1), "per 100,000"
print "Incidence, INH new:", np.around(incvect[2]/incvect[0]*100,decimals=1), "%"
print "Incidence, INH retx:", np.around(incvect[3]/incvect[1]*100,decimals=1), "%"
print "Incidence, MDR new:", np.around(incvect[4]/incvect[0]*100,decimals=2), "%"
print "Incidence, MDR retx:", np.around(incvect[5]/incvect[1]*100,decimals=2), "%"
print "Incidence, MDR total:", np.around(incvect[4]+incvect[5],decimals=2), "per 100,000"
print "Incidence, TB/HIV:", np.around(incvect[6]/(incvect[0]+incvect[1])*100,decimals=1), "%"
print "TB mortality:", np.around(incvect[7],decimals=1), "per 100,000"
print "TB duration:", np.around(incvect[8]/(incvect[0]+incvect[1]),decimals=2), "years"
print "HIV prevalence:", np.around(incvect[9]/1000,decimals=1), "%"
costvect = np.zeros((100))
for x in range(100):
    costvect[x] = incprevmort(OUT[1+x,:])[10]
print "Cost in Year 1: $", np.around(np.sum(costvect[:])/100.)
print "Cost in Year 5: $", np.around(incvect[10])
print " "


if int_select==9:
    for abc in range(9):
        intopt = abc
        OUT = odeint(diffeq,equipop,time_range)  # solve the ODE's from the same equilibrium population
        print "INTERVENTION", intopt
        incvect2 = incprevmort(OUT[500,:])
        print "Incidence, new:", np.around(incvect2[0],decimals=1), "per 100,000"
        print "Incidence, retx:", np.around(incvect2[1],decimals=1), "per 100,000"
        print "Incidence, total:", np.around(incvect2[0] + incvect2[1],decimals=1), "per 100,000"
        print np.around((1-(incvect2[0] + incvect2[1])/(incvect[0] + incvect[1]))*100,decimals=1),"% reduction"
        print "Incidence, INH new:", np.around(incvect2[2]/incvect2[0]*100,decimals=1), "%"
        print "Incidence, INH retx:", np.around(incvect2[3]/incvect2[1]*100,decimals=1), "%"
        print "Incidence, MDR new:", np.around(incvect2[4]/incvect2[0]*100,decimals=2), "%"
        print "Incidence, MDR retx:", np.around(incvect2[5]/incvect2[1]*100,decimals=2), "%"
        print "Incidence, MDR total:", np.around(incvect2[4]+incvect2[5],decimals=2), "per 100,000"
        print np.around((1-(incvect2[4] + incvect2[5])/(incvect[4] + incvect[5]))*100,decimals=1),"% reduction"
        print "Incidence, TB/HIV:", np.around(incvect2[6]/(incvect2[0]+incvect2[1])*100,decimals=1), "%"
        print "TB mortality:", np.around(incvect2[7],decimals=1), "per 100,000"
        print np.around((1-(incvect2[7])/(incvect[7]))*100,decimals=1),"% reduction"
        print "TB duration:", np.around(incvect2[8]/(incvect2[0]+incvect2[1]),decimals=2), "years"
        print "HIV prevalence:", np.around(incvect2[9]/1000,decimals=1), "%"
        # now also calculate costs in year 1 (from timestep 0 to timestep 99)
        costvect2 = np.zeros((100))
        for x in range(100):
            costvect2[x] = incprevmort(OUT[1+x,:])[10]
        print "Cost in Year 1: $", np.around(np.sum(costvect2[:])/100.)
        print np.around(((np.sum(costvect2[:])/100)-(np.sum(costvect[:])/100.))/(np.sum(costvect[:])/100.)*100,decimals=1),"% increase"
        print "Cost at End of Year 5: $", np.around(incvect2[10])
        if incvect2[10]>incvect[10]:
            print np.around(((incvect2[10])/(incvect[10])-1)*100,decimals=1),"% increase"
        if incvect2[10]<=incvect[10]:
            print np.around((1-(incvect2[10])/(incvect[10]))*100,decimals=1),"% decrease"
        print " "

        
if int_select<9: 
    intopt = int_select                 # change the intervention to the user-defined intervention
    OUT = odeint(diffeq,equipop,time_range)  # solve the ODE's from the same equilibrium population

    print "Selected Intervention"
    incvect2 = incprevmort(OUT[500,:])
    print "Incidence, new:", np.around(incvect2[0],decimals=1), "per 100,000"
    print "Incidence, retx:", np.around(incvect2[1],decimals=1), "per 100,000"
    print "Incidence, total:", np.around(incvect2[0] + incvect2[1],decimals=1), "per 100,000"
    print np.around((1-(incvect2[0] + incvect2[1])/(incvect[0] + incvect[1]))*100,decimals=1),"% reduction"
    print "Incidence, INH new:", np.around(incvect2[2]/incvect2[0]*100,decimals=1), "%"
    print "Incidence, INH retx:", np.around(incvect2[3]/incvect2[1]*100,decimals=1), "%"
    print "Incidence, MDR new:", np.around(incvect2[4]/incvect2[0]*100,decimals=2), "%"
    print "Incidence, MDR retx:", np.around(incvect2[5]/incvect2[1]*100,decimals=2), "%"
    print "Incidence, MDR total:", np.around(incvect2[4]+incvect2[5],decimals=2), "per 100,000"
    print np.around((1-(incvect2[4] + incvect2[5])/(incvect[4] + incvect[5]))*100,decimals=1),"% reduction"
    print "Incidence, TB/HIV:", np.around(incvect2[6]/(incvect2[0]+incvect2[1])*100,decimals=1), "%"
    print "TB mortality:", np.around(incvect2[7],decimals=1), "per 100,000"
    print np.around((1-(incvect2[7])/(incvect[7]))*100,decimals=1),"% reduction"
    print "TB duration:", np.around(incvect2[8]/(incvect2[0]+incvect2[1]),decimals=2), "years"
    print "HIV prevalence:", np.around(incvect2[9]/1000,decimals=1), "%"

    # now also calculate costs in year 1 (from timestep 0 to timestep 99)
    costvect2 = np.zeros((100))
    for x in range(100):
        costvect2[x] = incprevmort(OUT[1+x,:])[10]
    print "Cost in Year 1: $", np.around(np.sum(costvect2[:])/100.)
    print np.around(((np.sum(costvect2[:])/100)-(np.sum(costvect[:])/100.))/(np.sum(costvect[:])/100.)*100,decimals=1),"% increase"
    print "Cost at End of Year 5: $", np.around(incvect2[10])
    if incvect2[10]>incvect[10]:
        print np.around(((incvect2[10])/(incvect[10])-1)*100,decimals=1),"% increase"
    if incvect2[10]<=incvect[10]:
        print np.around((1-(incvect2[10])/(incvect[10]))*100,decimals=1),"% decrease"
    print " "
